# Supplementary material for: Automated mass spectrometry‐based profiling of multi‐glycosylated glycosyl inositol phospho ceramides (GIPC) reveals specific series GIPC rearrangements during barley grain development and heat stress response
Source: Plant J. 2025 Jun 26;122(6):e70279. doi: 10.1111/tpj.70279 (PMC12201980; doi:10.1111/tpj.70279)
Supplement: Supplementary file 3 — Table S1. Mass lists of A–F‐series GIPC as used in the LDA. [file TPJ-122-0-s007.xlsx]

## Sheet: GIPC_A_OH
								OH-Number: 3	OH-Range: 2-4	adductInsensitiveRtFilter
Name		dbs	C	H	O	P	N	mass(form[+H] name[H])	mass(form[+Na] name[Na])	tR (min)
33	:	0	51	96	23	1	1	1122.62	1144.6
33	:	1	51	94	23	1	1	1120.6	1142.58
33	:	2	51	92	23	1	1	1118.59	1140.57
33	:	3	51	90	23	1	1	1116.57	1138.55
34	:	0	52	98	23	1	1	1136.63	1158.62
34	:	1	52	96	23	1	1	1134.62	1156.6
34	:	2	52	94	23	1	1	1132.6	1154.58
34	:	3	52	92	23	1	1	1130.59	1152.57
35	:	0	53	100	23	1	1	1150.65	1172.63
35	:	1	53	98	23	1	1	1148.63	1170.62
35	:	2	53	96	23	1	1	1146.62	1168.6
35	:	3	53	94	23	1	1	1144.6	1166.58
36	:	0	54	102	23	1	1	1164.67	1186.65
36	:	1	54	100	23	1	1	1162.65	1184.63
36	:	2	54	98	23	1	1	1160.63	1182.62
36	:	3	54	96	23	1	1	1158.62	1180.6
37	:	0	55	104	23	1	1	1178.68	1200.66
37	:	1	55	102	23	1	1	1176.67	1198.65
37	:	2	55	100	23	1	1	1174.65	1196.63
37	:	3	55	98	23	1	1	1172.63	1194.62
38	:	0	56	106	23	1	1	1192.7	1214.68
38	:	1	56	104	23	1	1	1190.68	1212.66
38	:	2	56	102	23	1	1	1188.67	1210.65
38	:	3	56	100	23	1	1	1186.65	1208.63
39	:	0	57	108	23	1	1	1206.71	1228.69
39	:	1	57	106	23	1	1	1204.7	1226.68
39	:	2	57	104	23	1	1	1202.68	1224.66
39	:	3	57	102	23	1	1	1200.67	1222.65
40	:	0	58	110	23	1	1	1220.73	1242.71
40	:	1	58	108	23	1	1	1218.71	1240.69
40	:	2	58	106	23	1	1	1216.7	1238.68
40	:	3	58	104	23	1	1	1214.68	1236.66
41	:	0	59	112	23	1	1	1234.74	1256.73
41	:	1	59	110	23	1	1	1232.73	1254.71
41	:	2	59	108	23	1	1	1230.71	1252.69
41	:	3	59	106	23	1	1	1228.7	1250.68
42	:	0	60	114	23	1	1	1248.76	1270.74
42	:	1	60	112	23	1	1	1246.74	1268.73
42	:	2	60	110	23	1	1	1244.73	1266.71
42	:	3	60	108	23	1	1	1242.71	1264.69
43	:	0	61	116	23	1	1	1262.77	1284.76
43	:	1	61	114	23	1	1	1260.76	1282.74
43	:	2	61	112	23	1	1	1258.74	1280.73
43	:	3	61	110	23	1	1	1256.73	1278.71
44	:	0	62	118	23	1	1	1276.79	1298.77
44	:	1	62	116	23	1	1	1274.77	1296.76
44	:	2	62	114	23	1	1	1272.76	1294.74
44	:	3	62	112	23	1	1	1270.74	1292.73
45	:	0	63	120	23	1	1	1290.81	1312.79
45	:	1	63	118	23	1	1	1288.79	1310.77
45	:	2	63	116	23	1	1	1286.77	1308.76
45	:	3	63	114	23	1	1	1284.76	1306.74
46	:	0	64	122	23	1	1	1304.82	1326.8
46	:	1	64	120	23	1	1	1302.81	1324.79
46	:	2	64	118	23	1	1	1300.79	1322.77
46	:	3	64	116	23	1	1	1298.77	1320.76

## Sheet: GIPC_A_NAC
								OH-Number: 3	OH-Range: 2-4	adductInsensitiveRtFilter
Name		dbs	C	H	O	P	N	mass(form[+H] name[H])	mass(form[+Na] name[Na])	tR (min)
33	:	0	53	99	23	1	2	1163.64	1185.63
33	:	1	53	97	23	1	2	1161.63	1183.61
33	:	2	53	95	23	1	2	1159.61	1181.6
33	:	3	53	93	23	1	2	1157.6	1179.58
34	:	0	54	101	23	1	2	1177.66	1199.64
34	:	1	54	99	23	1	2	1175.64	1197.63
34	:	2	54	97	23	1	2	1173.63	1195.61
34	:	3	54	95	23	1	2	1171.61	1193.6
35	:	0	55	103	23	1	2	1191.68	1213.66
35	:	1	55	101	23	1	2	1189.66	1211.64
35	:	2	55	99	23	1	2	1187.64	1209.63
35	:	3	55	97	23	1	2	1185.63	1207.61
36	:	0	56	105	23	1	2	1205.69	1227.67
36	:	1	56	103	23	1	2	1203.68	1225.66
36	:	2	56	101	23	1	2	1201.66	1223.64
36	:	3	56	99	23	1	2	1199.64	1221.63
37	:	0	57	107	23	1	2	1219.71	1241.69
37	:	1	57	105	23	1	2	1217.69	1239.67
37	:	2	57	103	23	1	2	1215.68	1237.66
37	:	3	57	101	23	1	2	1213.66	1235.64
38	:	0	58	109	23	1	2	1233.72	1255.71
38	:	1	58	107	23	1	2	1231.71	1253.69
38	:	2	58	105	23	1	2	1229.69	1251.67
38	:	3	58	103	23	1	2	1227.68	1249.66
39	:	0	59	111	23	1	2	1247.74	1269.72
39	:	1	59	109	23	1	2	1245.72	1267.71
39	:	2	59	107	23	1	2	1243.71	1265.69
39	:	3	59	105	23	1	2	1241.69	1263.67
40	:	0	60	113	23	1	2	1261.75	1283.74
40	:	1	60	111	23	1	2	1259.74	1281.72
40	:	2	60	109	23	1	2	1257.72	1279.71
40	:	3	60	107	23	1	2	1255.71	1277.69
41	:	0	61	115	23	1	2	1275.77	1297.75
41	:	1	61	113	23	1	2	1273.75	1295.74
41	:	2	61	111	23	1	2	1271.74	1293.72
41	:	3	61	109	23	1	2	1269.72	1291.71
42	:	0	62	117	23	1	2	1289.79	1311.77
42	:	1	62	115	23	1	2	1287.77	1309.75
42	:	2	62	113	23	1	2	1285.75	1307.74
42	:	3	62	111	23	1	2	1283.74	1305.72
43	:	0	63	119	23	1	2	1303.8	1325.78
43	:	1	63	117	23	1	2	1301.79	1323.77
43	:	2	63	115	23	1	2	1299.77	1321.75
43	:	3	63	113	23	1	2	1297.75	1319.74
44	:	0	64	121	23	1	2	1317.82	1339.8
44	:	1	64	119	23	1	2	1315.8	1337.78
44	:	2	64	117	23	1	2	1313.79	1335.77
44	:	3	64	115	23	1	2	1311.77	1333.75
45	:	0	65	123	23	1	2	1331.83	1353.81
45	:	1	65	121	23	1	2	1329.82	1351.8
45	:	2	65	119	23	1	2	1327.8	1349.78
45	:	3	65	117	23	1	2	1325.79	1347.77
46	:	0	66	125	23	1	2	1345.85	1367.83
46	:	1	66	123	23	1	2	1343.83	1365.81
46	:	2	66	121	23	1	2	1341.82	1363.8
46	:	3	66	119	23	1	2	1339.8	1361.78

## Sheet: GIPC_A_NH
								OH-Number: 3	OH-Range: 2-4	adductInsensitiveRtFilter
Name		dbs	C	H	O	P	N	mass(form[+H] name[H])	mass(form[+Na] name[Na])	tR (min)
33	:	0	51	97	22	1	2	1121.63	1143.62
33	:	1	51	95	22	1	2	1119.62	1141.6
33	:	2	51	93	22	1	2	1117.6	1139.58
33	:	3	51	91	22	1	2	1115.59	1137.57
34	:	0	52	99	22	1	2	1135.65	1157.63
34	:	1	52	97	22	1	2	1133.63	1155.62
34	:	2	52	95	22	1	2	1131.62	1153.6
34	:	3	52	93	22	1	2	1129.6	1151.58
35	:	0	53	101	22	1	2	1149.67	1171.65
35	:	1	53	99	22	1	2	1147.65	1169.63
35	:	2	53	97	22	1	2	1145.63	1167.62
35	:	3	53	95	22	1	2	1143.62	1165.6
36	:	0	54	103	22	1	2	1163.68	1185.66
36	:	1	54	101	22	1	2	1161.67	1183.65
36	:	2	54	99	22	1	2	1159.65	1181.63
36	:	3	54	97	22	1	2	1157.63	1179.62
37	:	0	55	105	22	1	2	1177.7	1199.68
37	:	1	55	103	22	1	2	1175.68	1197.66
37	:	2	55	101	22	1	2	1173.67	1195.65
37	:	3	55	99	22	1	2	1171.65	1193.63
38	:	0	56	107	22	1	2	1191.71	1213.69
38	:	1	56	105	22	1	2	1189.7	1211.68
38	:	2	56	103	22	1	2	1187.68	1209.66
38	:	3	56	101	22	1	2	1185.67	1207.65
39	:	0	57	109	22	1	2	1205.73	1227.71
39	:	1	57	107	22	1	2	1203.71	1225.69
39	:	2	57	105	22	1	2	1201.7	1223.68
39	:	3	57	103	22	1	2	1199.68	1221.66
40	:	0	58	111	22	1	2	1219.74	1241.73
40	:	1	58	109	22	1	2	1217.73	1239.71
40	:	2	58	107	22	1	2	1215.71	1237.69
40	:	3	58	105	22	1	2	1213.7	1235.68
41	:	0	59	113	22	1	2	1233.76	1255.74
41	:	1	59	111	22	1	2	1231.74	1253.73
41	:	2	59	109	22	1	2	1229.73	1251.71
41	:	3	59	107	22	1	2	1227.71	1249.69
42	:	0	60	115	22	1	2	1247.78	1269.76
42	:	1	60	113	22	1	2	1245.76	1267.74
42	:	2	60	111	22	1	2	1243.74	1265.73
42	:	3	60	109	22	1	2	1241.73	1263.71
43	:	0	61	117	22	1	2	1261.79	1283.77
43	:	1	61	115	22	1	2	1259.78	1281.76
43	:	2	61	113	22	1	2	1257.76	1279.74
43	:	3	61	111	22	1	2	1255.74	1277.73
44	:	0	62	119	22	1	2	1275.81	1297.79
44	:	1	62	117	22	1	2	1273.79	1295.77
44	:	2	62	115	22	1	2	1271.78	1293.76
44	:	3	62	113	22	1	2	1269.76	1291.74
45	:	0	63	121	22	1	2	1289.82	1311.8
45	:	1	63	119	22	1	2	1287.81	1309.79
45	:	2	63	117	22	1	2	1285.79	1307.77
45	:	3	63	115	22	1	2	1283.78	1305.76
46	:	0	64	123	22	1	2	1303.84	1325.82
46	:	1	64	121	22	1	2	1301.82	1323.8
46	:	2	64	119	22	1	2	1299.81	1321.79
46	:	3	64	117	22	1	2	1297.79	1319.77

## Sheet: GIPC_0_NAC
									OH-Number: 3	OH-Range: 2-4	adductInsensitiveRtFilter
Name		dbs	C	H	O	P	N	mass(form[+H] name[H])	mass(form[+Na] name[Na])	mass(form[+H2] name[H2])	tR (min)
33	:	0	47	91	17	1	2	987.613	1009.59	494.31
33	:	1	47	89	17	1	2	985.597	1007.58	493.302
33	:	2	47	87	17	1	2	983.582	1005.56	492.294
33	:	3	47	85	17	1	2	981.566	1003.55	491.287
34	:	0	48	93	17	1	2	1001.63	1023.61	501.318
34	:	1	48	91	17	1	2	999.613	1021.59	500.31
34	:	2	48	89	17	1	2	997.597	1019.58	499.302
34	:	3	48	87	17	1	2	995.582	1017.56	498.294
35	:	0	49	95	17	1	2	1015.64	1037.63	508.326
35	:	1	49	93	17	1	2	1013.63	1035.61	507.318
35	:	2	49	91	17	1	2	1011.61	1033.59	506.31
35	:	3	49	89	17	1	2	1009.6	1031.58	505.302
36	:	0	50	97	17	1	2	1029.66	1051.64	515.334
36	:	1	50	95	17	1	2	1027.64	1049.63	514.326
36	:	2	50	93	17	1	2	1025.63	1047.61	513.318
36	:	3	50	91	17	1	2	1023.61	1045.59	512.31
37	:	0	51	99	17	1	2	1043.68	1065.66	522.341
37	:	1	51	97	17	1	2	1041.66	1063.64	521.334
37	:	2	51	95	17	1	2	1039.64	1061.63	520.326
37	:	3	51	93	17	1	2	1037.63	1059.61	519.318
38	:	0	52	101	17	1	2	1057.69	1079.67	529.349
38	:	1	52	99	17	1	2	1055.68	1077.66	528.341
38	:	2	52	97	17	1	2	1053.66	1075.64	527.334
38	:	3	52	95	17	1	2	1051.64	1073.63	526.326
39	:	0	53	103	17	1	2	1071.71	1093.69	536.357
39	:	1	53	101	17	1	2	1069.69	1091.67	535.349
39	:	2	53	99	17	1	2	1067.68	1089.66	534.341
39	:	3	53	97	17	1	2	1065.66	1087.64	533.334
40	:	0	54	105	17	1	2	1085.72	1107.7	543.365
40	:	1	54	103	17	1	2	1083.71	1105.69	542.357
40	:	2	54	101	17	1	2	1081.69	1103.67	541.349
40	:	3	54	99	17	1	2	1079.68	1101.66	540.341
41	:	0	55	107	17	1	2	1099.74	1121.72	550.373
41	:	1	55	105	17	1	2	1097.72	1119.7	549.365
41	:	2	55	103	17	1	2	1095.71	1117.69	548.357
41	:	3	55	101	17	1	2	1093.69	1115.67	547.349
42	:	0	56	109	17	1	2	1113.75	1135.74	557.38
42	:	1	56	107	17	1	2	1111.74	1133.72	556.373
42	:	2	56	105	17	1	2	1109.72	1131.7	555.365
42	:	3	56	103	17	1	2	1107.71	1129.69	554.357
43	:	0	57	111	17	1	2	1127.77	1149.75	564.388
43	:	1	57	109	17	1	2	1125.75	1147.74	563.38
43	:	2	57	107	17	1	2	1123.74	1145.72	562.373
43	:	3	57	105	17	1	2	1121.72	1143.7	561.365
44	:	0	58	113	17	1	2	1141.78	1163.77	571.396
44	:	1	58	111	17	1	2	1139.77	1161.75	570.388
44	:	2	58	109	17	1	2	1137.75	1159.74	569.38
44	:	3	58	107	17	1	2	1135.74	1157.72	568.373
45	:	0	59	115	17	1	2	1155.8	1177.78	578.404
45	:	1	59	113	17	1	2	1153.78	1175.77	577.396
45	:	2	59	111	17	1	2	1151.77	1173.75	576.388
45	:	3	59	109	17	1	2	1149.75	1171.74	575.38
46	:	0	60	117	17	1	2	1169.82	1191.8	585.412
46	:	1	60	115	17	1	2	1167.8	1189.78	584.404
46	:	2	60	113	17	1	2	1165.78	1187.77	583.396
46	:	3	60	111	17	1	2	1163.77	1185.75	582.388

## Sheet: GIPC_0_OH
									OH-Number: 3	OH-Range: 2-4	adductInsensitiveRtFilter
Name		dbs	C	H	O	P	N	mass(form[+H] name[H])	mass(form[+Na] name[Na])	mass(form[+H2] name[H2])	tR (min)
33	:	0	45	88	17	1	1	946.586	968.568	473.797
33	:	1	45	86	17	1	1	944.571	966.553	472.789
33	:	2	45	84	17	1	1	942.555	964.537	471.781
33	:	3	45	82	17	1	1	940.539	962.521	470.773
34	:	0	46	90	17	1	1	960.602	982.584	480.805
34	:	1	46	88	17	1	1	958.586	980.568	479.797
34	:	2	46	86	17	1	1	956.571	978.553	478.789
34	:	3	46	84	17	1	1	954.555	976.537	477.781
35	:	0	47	92	17	1	1	974.618	996.6	487.812
35	:	1	47	90	17	1	1	972.602	994.584	486.805
35	:	2	47	88	17	1	1	970.586	992.568	485.797
35	:	3	47	86	17	1	1	968.571	990.553	484.789
36	:	0	48	94	17	1	1	988.633	1010.62	494.82
36	:	1	48	92	17	1	1	986.618	1008.6	493.812
36	:	2	48	90	17	1	1	984.602	1006.58	492.805
36	:	3	48	88	17	1	1	982.586	1004.57	491.797
37	:	0	49	96	17	1	1	1002.65	1024.63	501.828
37	:	1	49	94	17	1	1	1000.63	1022.62	500.82
37	:	2	49	92	17	1	1	998.618	1020.6	499.812
37	:	3	49	90	17	1	1	996.602	1018.58	498.805
38	:	0	50	98	17	1	1	1016.66	1038.65	508.836
38	:	1	50	96	17	1	1	1014.65	1036.63	507.828
38	:	2	50	94	17	1	1	1012.63	1034.62	506.82
38	:	3	50	92	17	1	1	1010.62	1032.6	505.812
39	:	0	51	100	17	1	1	1030.68	1052.66	515.844
39	:	1	51	98	17	1	1	1028.66	1050.65	514.836
39	:	2	51	96	17	1	1	1026.65	1048.63	513.828
39	:	3	51	94	17	1	1	1024.63	1046.62	512.82
40	:	0	52	102	17	1	1	1044.7	1066.68	522.852
40	:	1	52	100	17	1	1	1042.68	1064.66	521.844
40	:	2	52	98	17	1	1	1040.66	1062.65	520.836
40	:	3	52	96	17	1	1	1038.65	1060.63	519.828
41	:	0	53	104	17	1	1	1058.71	1080.69	529.859
41	:	1	53	102	17	1	1	1056.7	1078.68	528.852
41	:	2	53	100	17	1	1	1054.68	1076.66	527.844
41	:	3	53	98	17	1	1	1052.66	1074.65	526.836
42	:	0	54	106	17	1	1	1072.73	1094.71	536.867
42	:	1	54	104	17	1	1	1070.71	1092.69	535.859
42	:	2	54	102	17	1	1	1068.7	1090.68	534.852
42	:	3	54	100	17	1	1	1066.68	1088.66	533.844
43	:	0	55	108	17	1	1	1086.74	1108.72	543.875
43	:	1	55	106	17	1	1	1084.73	1106.71	542.867
43	:	2	55	104	17	1	1	1082.71	1104.69	541.859
43	:	3	55	102	17	1	1	1080.7	1102.68	540.852
44	:	0	56	110	17	1	1	1100.76	1122.74	550.883
44	:	1	56	108	17	1	1	1098.74	1120.72	549.875
44	:	2	56	106	17	1	1	1096.73	1118.71	548.867
44	:	3	56	104	17	1	1	1094.71	1116.69	547.859
45	:	0	57	112	17	1	1	1114.77	1136.76	557.891
45	:	1	57	110	17	1	1	1112.76	1134.74	556.883
45	:	2	57	108	17	1	1	1110.74	1132.72	555.875
45	:	3	57	106	17	1	1	1108.73	1130.71	554.867
46	:	0	58	114	17	1	1	1128.79	1150.77	564.898
46	:	1	58	112	17	1	1	1126.77	1148.76	563.891
46	:	2	58	110	17	1	1	1124.76	1146.74	562.883
46	:	3	58	108	17	1	1	1122.74	1144.72	561.875

## Sheet: GIPC_0_NH
									OH-Number: 3	OH-Range: 2-4	adductInsensitiveRtFilter
Name		dbs	C	H	O	P	N	mass(form[+H] name[H])	mass(form[+Na] name[Na])	mass(form[+H2] name[H2])	tR (min)
33	:	0	45	89	16	1	2	945.602	967.584	473.305
33	:	1	45	87	16	1	2	943.587	965.569	472.297
33	:	2	45	85	16	1	2	941.571	963.553	471.289
33	:	3	45	83	16	1	2	939.555	961.537	470.281
34	:	0	46	91	16	1	2	959.618	981.6	480.313
34	:	1	46	89	16	1	2	957.602	979.584	479.305
34	:	2	46	87	16	1	2	955.587	977.569	478.297
34	:	3	46	85	16	1	2	953.571	975.553	477.289
35	:	0	47	93	16	1	2	973.634	995.615	487.32
35	:	1	47	91	16	1	2	971.618	993.6	486.313
35	:	2	47	89	16	1	2	969.602	991.584	485.305
35	:	3	47	87	16	1	2	967.587	989.569	484.297
36	:	0	48	95	16	1	2	987.649	1009.63	494.328
36	:	1	48	93	16	1	2	985.634	1007.62	493.32
36	:	2	48	91	16	1	2	983.618	1005.6	492.313
36	:	3	48	89	16	1	2	981.602	1003.58	491.305
37	:	0	49	97	16	1	2	1001.66	1023.65	501.336
37	:	1	49	95	16	1	2	999.649	1021.63	500.328
37	:	2	49	93	16	1	2	997.634	1019.62	499.32
37	:	3	49	91	16	1	2	995.618	1017.6	498.313
38	:	0	50	99	16	1	2	1015.68	1037.66	508.344
38	:	1	50	97	16	1	2	1013.66	1035.65	507.336
38	:	2	50	95	16	1	2	1011.65	1033.63	506.328
38	:	3	50	93	16	1	2	1009.63	1031.62	505.32
39	:	0	51	101	16	1	2	1029.7	1051.68	515.352
39	:	1	51	99	16	1	2	1027.68	1049.66	514.344
39	:	2	51	97	16	1	2	1025.66	1047.65	513.336
39	:	3	51	95	16	1	2	1023.65	1045.63	512.328
40	:	0	52	103	16	1	2	1043.71	1065.69	522.36
40	:	1	52	101	16	1	2	1041.7	1063.68	521.352
40	:	2	52	99	16	1	2	1039.68	1061.66	520.344
40	:	3	52	97	16	1	2	1037.66	1059.65	519.336
41	:	0	53	105	16	1	2	1057.73	1079.71	529.367
41	:	1	53	103	16	1	2	1055.71	1077.69	528.36
41	:	2	53	101	16	1	2	1053.7	1075.68	527.352
41	:	3	53	99	16	1	2	1051.68	1073.66	526.344
42	:	0	54	107	16	1	2	1071.74	1093.73	536.375
42	:	1	54	105	16	1	2	1069.73	1091.71	535.367
42	:	2	54	103	16	1	2	1067.71	1089.69	534.36
42	:	3	54	101	16	1	2	1065.7	1087.68	533.352
43	:	0	55	109	16	1	2	1085.76	1107.74	543.383
43	:	1	55	107	16	1	2	1083.74	1105.73	542.375
43	:	2	55	105	16	1	2	1081.73	1103.71	541.367
43	:	3	55	103	16	1	2	1079.71	1101.69	540.36
44	:	0	56	111	16	1	2	1099.77	1121.76	550.391
44	:	1	56	109	16	1	2	1097.76	1119.74	549.383
44	:	2	56	107	16	1	2	1095.74	1117.73	548.375
44	:	3	56	105	16	1	2	1093.73	1115.71	547.367
45	:	0	57	113	16	1	2	1113.79	1135.77	557.399
45	:	1	57	111	16	1	2	1111.77	1133.76	556.391
45	:	2	57	109	16	1	2	1109.76	1131.74	555.383
45	:	3	57	107	16	1	2	1107.74	1129.73	554.375
46	:	0	58	115	16	1	2	1127.81	1149.79	564.406
46	:	1	58	113	16	1	2	1125.79	1147.77	563.399
46	:	2	58	111	16	1	2	1123.77	1145.76	562.391
46	:	3	58	109	16	1	2	1121.76	1143.74	561.383

## Sheet: GIPC_B_OH
									OH-Number: 3	OH-Range: 2-4	adductInsensitiveRtFilter
Name		dbs	C	H	O	P	N	mass(form[+H] name[H])	mass(form[+Na] name[Na])	mass(form[+H2] name[H2])	tR (min)
33	:	0	57	106	28	1	1	1284.67	1306.65	642.839
33	:	1	57	104	28	1	1	1282.66	1304.64	641.831
33	:	2	57	102	28	1	1	1280.64	1302.62	640.824
33	:	3	57	100	28	1	1	1278.62	1300.61	639.816
34	:	0	58	108	28	1	1	1298.69	1320.67	649.847
34	:	1	58	106	28	1	1	1296.67	1318.65	648.839
34	:	2	58	104	28	1	1	1294.66	1316.64	647.831
34	:	3	58	102	28	1	1	1292.64	1314.62	646.824
35	:	0	59	110	28	1	1	1312.7	1334.68	656.855
35	:	1	59	108	28	1	1	1310.69	1332.67	655.847
35	:	2	59	106	28	1	1	1308.67	1330.65	654.839
35	:	3	59	104	28	1	1	1306.66	1328.64	653.831
36	:	0	60	112	28	1	1	1326.72	1348.7	663.863
36	:	1	60	110	28	1	1	1324.7	1346.68	662.855
36	:	2	60	108	28	1	1	1322.69	1344.67	661.847
36	:	3	60	106	28	1	1	1320.67	1342.65	660.839
37	:	0	61	114	28	1	1	1340.73	1362.72	670.871
37	:	1	61	112	28	1	1	1338.72	1360.7	669.863
37	:	2	61	110	28	1	1	1336.7	1358.68	668.855
37	:	3	61	108	28	1	1	1334.69	1356.67	667.847
38	:	0	62	116	28	1	1	1354.75	1376.73	677.878
38	:	1	62	114	28	1	1	1352.73	1374.72	676.871
38	:	2	62	112	28	1	1	1350.72	1372.7	675.863
38	:	3	62	110	28	1	1	1348.7	1370.68	674.855
39	:	0	63	118	28	1	1	1368.77	1390.75	684.886
39	:	1	63	116	28	1	1	1366.75	1388.73	683.878
39	:	2	63	114	28	1	1	1364.73	1386.72	682.871
39	:	3	63	112	28	1	1	1362.72	1384.7	681.863
40	:	0	64	120	28	1	1	1382.78	1404.76	691.894
40	:	1	64	118	28	1	1	1380.77	1402.75	690.886
40	:	2	64	116	28	1	1	1378.75	1400.73	689.878
40	:	3	64	114	28	1	1	1376.73	1398.72	688.871
41	:	0	65	122	28	1	1	1396.8	1418.78	698.902
41	:	1	65	120	28	1	1	1394.78	1416.76	697.894
41	:	2	65	118	28	1	1	1392.77	1414.75	696.886
41	:	3	65	116	28	1	1	1390.75	1412.73	695.878
42	:	0	66	124	28	1	1	1410.81	1432.79	705.91
42	:	1	66	122	28	1	1	1408.8	1430.78	704.902
42	:	2	66	120	28	1	1	1406.78	1428.76	703.894
42	:	3	66	118	28	1	1	1404.77	1426.75	702.886
43	:	0	67	126	28	1	1	1424.83	1446.81	712.917
43	:	1	67	124	28	1	1	1422.81	1444.79	711.91
43	:	2	67	122	28	1	1	1420.8	1442.78	710.902
43	:	3	67	120	28	1	1	1418.78	1440.76	709.894
44	:	0	68	128	28	1	1	1438.84	1460.83	719.925
44	:	1	68	126	28	1	1	1436.83	1458.81	718.917
44	:	2	68	124	28	1	1	1434.81	1456.79	717.91
44	:	3	68	122	28	1	1	1432.8	1454.78	716.902
45	:	0	69	130	28	1	1	1452.86	1474.84	726.933
45	:	1	69	128	28	1	1	1450.84	1472.83	725.925
45	:	2	69	126	28	1	1	1448.83	1470.81	724.917
45	:	3	69	124	28	1	1	1446.81	1468.79	723.91
46	:	0	70	132	28	1	1	1466.87	1488.86	733.941
46	:	1	70	130	28	1	1	1464.86	1486.84	732.933
46	:	2	70	128	28	1	1	1462.84	1484.83	731.925
46	:	3	70	126	28	1	1	1460.83	1482.81	730.917

## Sheet: GIPC_B_NAC
									OH-Number: 3	OH-Range: 2-4	adductInsensitiveRtFilter
Name		dbs	C	H	O	P	N	mass(form[+H] name[H])	mass(form[+Na] name[Na])	mass(form[+H2] name[H2])	tR (min)
33	:	0	59	109	28	1	2	1325.7	1347.68	663.353
33	:	1	59	107	28	1	2	1323.68	1345.66	662.345
33	:	2	59	105	28	1	2	1321.67	1343.65	661.337
33	:	3	59	103	28	1	2	1319.65	1341.63	660.329
34	:	0	60	111	28	1	2	1339.71	1361.7	670.36
34	:	1	60	109	28	1	2	1337.7	1359.68	669.353
34	:	2	60	107	28	1	2	1335.68	1357.66	668.345
34	:	3	60	105	28	1	2	1333.67	1355.65	667.337
35	:	0	61	113	28	1	2	1353.73	1375.71	677.368
35	:	1	61	111	28	1	2	1351.71	1373.7	676.36
35	:	2	61	109	28	1	2	1349.7	1371.68	675.353
35	:	3	61	107	28	1	2	1347.68	1369.66	674.345
36	:	0	62	115	28	1	2	1367.74	1389.73	684.376
36	:	1	62	113	28	1	2	1365.73	1387.71	683.368
36	:	2	62	111	28	1	2	1363.71	1385.7	682.36
36	:	3	62	109	28	1	2	1361.7	1383.68	681.353
37	:	0	63	117	28	1	2	1381.76	1403.74	691.384
37	:	1	63	115	28	1	2	1379.74	1401.73	690.376
37	:	2	63	113	28	1	2	1377.73	1399.71	689.368
37	:	3	63	111	28	1	2	1375.71	1397.7	688.36
38	:	0	64	119	28	1	2	1395.78	1417.76	698.392
38	:	1	64	117	28	1	2	1393.76	1415.74	697.384
38	:	2	64	115	28	1	2	1391.74	1413.73	696.376
38	:	3	64	113	28	1	2	1389.73	1411.71	695.368
39	:	0	65	121	28	1	2	1409.79	1431.77	705.399
39	:	1	65	119	28	1	2	1407.78	1429.76	704.392
39	:	2	65	117	28	1	2	1405.76	1427.74	703.384
39	:	3	65	115	28	1	2	1403.74	1425.73	702.376
40	:	0	66	123	28	1	2	1423.81	1445.79	712.407
40	:	1	66	121	28	1	2	1421.79	1443.77	711.399
40	:	2	66	119	28	1	2	1419.78	1441.76	710.392
40	:	3	66	117	28	1	2	1417.76	1439.74	709.384
41	:	0	67	125	28	1	2	1437.82	1459.8	719.415
41	:	1	67	123	28	1	2	1435.81	1457.79	718.407
41	:	2	67	121	28	1	2	1433.79	1455.77	717.399
41	:	3	67	119	28	1	2	1431.78	1453.76	716.392
42	:	0	68	127	28	1	2	1451.84	1473.82	726.423
42	:	1	68	125	28	1	2	1449.82	1471.8	725.415
42	:	2	68	123	28	1	2	1447.81	1469.79	724.407
42	:	3	68	121	28	1	2	1445.79	1467.77	723.399
43	:	0	69	129	28	1	2	1465.85	1487.84	733.431
43	:	1	69	127	28	1	2	1463.84	1485.82	732.423
43	:	2	69	125	28	1	2	1461.82	1483.8	731.415
43	:	3	69	123	28	1	2	1459.81	1481.79	730.407
44	:	0	70	131	28	1	2	1479.87	1501.85	740.439
44	:	1	70	129	28	1	2	1477.85	1499.84	739.431
44	:	2	70	127	28	1	2	1475.84	1497.82	738.423
44	:	3	70	125	28	1	2	1473.82	1495.8	737.415
45	:	0	71	133	28	1	2	1493.89	1515.87	747.446
45	:	1	71	131	28	1	2	1491.87	1513.85	746.439
45	:	2	71	129	28	1	2	1489.85	1511.84	745.431
45	:	3	71	127	28	1	2	1487.84	1509.82	744.423
46	:	0	72	135	28	1	2	1507.9	1529.88	754.454
46	:	1	72	133	28	1	2	1505.89	1527.87	753.446
46	:	2	72	131	28	1	2	1503.87	1525.85	752.439
46	:	3	72	129	28	1	2	1501.85	1523.84	751.431

## Sheet: GIPC_B_NH
									OH-Number: 3	OH-Range: 2-4	adductInsensitiveRtFilter
Name		dbs	C	H	O	P	N	mass(form[+H] name[H])	mass(form[+Na] name[Na])	mass(form[+H2] name[H2])	tR (min)
33	:	0	57	107	27	1	2	1283.69	1305.67	642.347
33	:	1	57	105	27	1	2	1281.67	1303.65	641.339
33	:	2	57	103	27	1	2	1279.66	1301.64	640.332
33	:	3	57	101	27	1	2	1277.64	1299.62	639.324
34	:	0	58	109	27	1	2	1297.7	1319.68	649.355
34	:	1	58	107	27	1	2	1295.69	1317.67	648.347
34	:	2	58	105	27	1	2	1293.67	1315.65	647.339
34	:	3	58	103	27	1	2	1291.66	1313.64	646.332
35	:	0	59	111	27	1	2	1311.72	1333.7	656.363
35	:	1	59	109	27	1	2	1309.7	1331.68	655.355
35	:	2	59	107	27	1	2	1307.69	1329.67	654.347
35	:	3	59	105	27	1	2	1305.67	1327.65	653.339
36	:	0	60	113	27	1	2	1325.73	1347.72	663.371
36	:	1	60	111	27	1	2	1323.72	1345.7	662.363
36	:	2	60	109	27	1	2	1321.7	1343.68	661.355
36	:	3	60	107	27	1	2	1319.69	1341.67	660.347
37	:	0	61	115	27	1	2	1339.75	1361.73	670.379
37	:	1	61	113	27	1	2	1337.73	1359.72	669.371
37	:	2	61	111	27	1	2	1335.72	1357.7	668.363
37	:	3	61	109	27	1	2	1333.7	1355.68	667.355
38	:	0	62	117	27	1	2	1353.77	1375.75	677.386
38	:	1	62	115	27	1	2	1351.75	1373.73	676.379
38	:	2	62	113	27	1	2	1349.73	1371.72	675.371
38	:	3	62	111	27	1	2	1347.72	1369.7	674.363
39	:	0	63	119	27	1	2	1367.78	1389.76	684.394
39	:	1	63	117	27	1	2	1365.77	1387.75	683.386
39	:	2	63	115	27	1	2	1363.75	1385.73	682.379
39	:	3	63	113	27	1	2	1361.73	1383.72	681.371
40	:	0	64	121	27	1	2	1381.8	1403.78	691.402
40	:	1	64	119	27	1	2	1379.78	1401.76	690.394
40	:	2	64	117	27	1	2	1377.77	1399.75	689.386
40	:	3	64	115	27	1	2	1375.75	1397.73	688.379
41	:	0	65	123	27	1	2	1395.81	1417.79	698.41
41	:	1	65	121	27	1	2	1393.8	1415.78	697.402
41	:	2	65	119	27	1	2	1391.78	1413.76	696.394
41	:	3	65	117	27	1	2	1389.77	1411.75	695.386
42	:	0	66	125	27	1	2	1409.83	1431.81	705.418
42	:	1	66	123	27	1	2	1407.81	1429.79	704.41
42	:	2	66	121	27	1	2	1405.8	1427.78	703.402
42	:	3	66	119	27	1	2	1403.78	1425.76	702.394
43	:	0	67	127	27	1	2	1423.84	1445.83	712.425
43	:	1	67	125	27	1	2	1421.83	1443.81	711.418
43	:	2	67	123	27	1	2	1419.81	1441.79	710.41
43	:	3	67	121	27	1	2	1417.8	1439.78	709.402
44	:	0	68	129	27	1	2	1437.86	1459.84	719.433
44	:	1	68	127	27	1	2	1435.84	1457.83	718.425
44	:	2	68	125	27	1	2	1433.83	1455.81	717.418
44	:	3	68	123	27	1	2	1431.81	1453.79	716.41
45	:	0	69	131	27	1	2	1451.87	1473.86	726.441
45	:	1	69	129	27	1	2	1449.86	1471.84	725.433
45	:	2	69	127	27	1	2	1447.84	1469.83	724.425
45	:	3	69	125	27	1	2	1445.83	1467.81	723.418
46	:	0	70	133	27	1	2	1465.89	1487.87	733.449
46	:	1	70	131	27	1	2	1463.87	1485.86	732.441
46	:	2	70	129	27	1	2	1461.86	1483.84	731.433
46	:	3	70	127	27	1	2	1459.84	1481.83	730.425

## Sheet: GIPC_C_PEN_OH
									OH-Number: 3	OH-Range: 2-4	adductInsensitiveRtFilter
Name		dbs	C	H	O	P	N	mass(form[+H] name[H])	mass(form[+Na] name[Na])	mass(form[+H2] name[H2])	tR (min)
33	:	0	62	114	32	1	1	1416.71	1438.7	708.86
33	:	1	62	112	32	1	1	1414.7	1436.68	707.853
33	:	2	62	110	32	1	1	1412.68	1434.66	706.845
33	:	3	62	108	32	1	1	1410.67	1432.65	705.837
34	:	0	63	116	32	1	1	1430.73	1452.71	715.868
34	:	1	63	114	32	1	1	1428.71	1450.7	714.86
34	:	2	63	112	32	1	1	1426.7	1448.68	713.853
34	:	3	63	110	32	1	1	1424.68	1446.66	712.845
35	:	0	64	118	32	1	1	1444.74	1466.73	722.876
35	:	1	64	116	32	1	1	1442.73	1464.71	721.868
35	:	2	64	114	32	1	1	1440.71	1462.7	720.86
35	:	3	64	112	32	1	1	1438.7	1460.68	719.853
36	:	0	65	120	32	1	1	1458.76	1480.74	729.884
36	:	1	65	118	32	1	1	1456.74	1478.73	728.876
36	:	2	65	116	32	1	1	1454.73	1476.71	727.868
36	:	3	65	114	32	1	1	1452.71	1474.7	726.86
37	:	0	66	122	32	1	1	1472.78	1494.76	736.892
37	:	1	66	120	32	1	1	1470.76	1492.74	735.884
37	:	2	66	118	32	1	1	1468.74	1490.73	734.876
37	:	3	66	116	32	1	1	1466.73	1488.71	733.868
38	:	0	67	124	32	1	1	1486.79	1508.77	743.899
38	:	1	67	122	32	1	1	1484.78	1506.76	742.892
38	:	2	67	120	32	1	1	1482.76	1504.74	741.884
38	:	3	67	118	32	1	1	1480.74	1502.73	740.876
39	:	0	68	126	32	1	1	1500.81	1522.79	750.907
39	:	1	68	124	32	1	1	1498.79	1520.77	749.899
39	:	2	68	122	32	1	1	1496.78	1518.76	748.892
39	:	3	68	120	32	1	1	1494.76	1516.74	747.884
40	:	0	69	128	32	1	1	1514.82	1536.8	757.915
40	:	1	69	126	32	1	1	1512.81	1534.79	756.907
40	:	2	69	124	32	1	1	1510.79	1532.77	755.899
40	:	3	69	122	32	1	1	1508.78	1530.76	754.892
41	:	0	70	130	32	1	1	1528.84	1550.82	764.923
41	:	1	70	128	32	1	1	1526.82	1548.8	763.915
41	:	2	70	126	32	1	1	1524.81	1546.79	762.907
41	:	3	70	124	32	1	1	1522.79	1544.77	761.899
42	:	0	71	132	32	1	1	1542.85	1564.84	771.931
42	:	1	71	130	32	1	1	1540.84	1562.82	770.923
42	:	2	71	128	32	1	1	1538.82	1560.8	769.915
42	:	3	71	126	32	1	1	1536.81	1558.79	768.907
43	:	0	72	134	32	1	1	1556.87	1578.85	778.939
43	:	1	72	132	32	1	1	1554.85	1576.84	777.931
43	:	2	72	130	32	1	1	1552.84	1574.82	776.923
43	:	3	72	128	32	1	1	1550.82	1572.8	775.915
44	:	0	73	136	32	1	1	1570.89	1592.87	785.946
44	:	1	73	134	32	1	1	1568.87	1590.85	784.939
44	:	2	73	132	32	1	1	1566.85	1588.84	783.931
44	:	3	73	130	32	1	1	1564.84	1586.82	782.923
45	:	0	74	138	32	1	1	1584.9	1606.88	792.954
45	:	1	74	136	32	1	1	1582.89	1604.87	791.946
45	:	2	74	134	32	1	1	1580.87	1602.85	790.939
45	:	3	74	132	32	1	1	1578.85	1600.84	789.931
46	:	0	75	140	32	1	1	1598.92	1620.9	799.962
46	:	1	75	138	32	1	1	1596.9	1618.88	798.954
46	:	2	75	136	32	1	1	1594.89	1616.87	797.946
46	:	3	75	134	32	1	1	1592.87	1614.85	796.939

[truncated: 28 more sheets: GIPC_C_PEN_NAC, GIPC_C_PEN_NH, GIPC_C_HEX_OH, GIPC_C_HEX_NAC, GIPC_C_HEX_NH, GIPC_C_3A_HEX_OH, GIPC_C_4A_HEX_OH, GIPC_D_HEX_2PEN_OH, GIPC_D_HEX_2PEN_NAC, GIPC_D_HEX_2PEN_NH, GIPC_D_2HEX_PEN_OH, GIPC_D_2HEX_PEN_NAC, GIPC_D_2HEX_PEN_NH, GIPC_E_HEX_3PEN_OH, GIPC_E_HEX_3PEN_NAC, GIPC_E_HEX_3PEN_NH, GIPC_E_3HEX_PEN_OH, GIPC_E_3HEX_PEN_NAC, GIPC_E_3HEX_PEN_NH, GIPC_E_2HEX_2PEN_OH …]
