# Supplementary material for: Automated mass spectrometry‐based profiling of multi‐glycosylated glycosyl inositol phospho ceramides (GIPC) reveals specific series GIPC rearrangements during barley grain development and heat stress response
Source: Plant J. 2025 Jun 26;122(6):e70279. doi: 10.1111/tpj.70279 (PMC12201980; doi:10.1111/tpj.70279)
Supplement: Supplementary file 4 — Table S2. Detected GIPC including peak areas, retention times, and normalized area ratios of each molecular species. [file TPJ-122-0-s005.xlsx]

## Sheet: Supplement
GIPC class	GIPC species	Sample	Replicate	Precursor Adduct	Precursor m/z	Peak Area	Retention Time [min]	Area Internal Standard	Dry weight [g]
A-NAC	A-NAC-18:0;O3/20:0;O	6+8DAP hs	1	[M+H]	1249.72	0	12.92	379445568	0.054
A-NAC	A-NAC-18:0;O3/20:0;O	10+12DAP	1	[M+H]	1249.72	396211	13	606362048	0.054
A-NAC	A-NAC-18:0;O3/20:0;O	mature	1	[M+H]	1249.72	0	12.92	572242048	0.054
A-NAC	A-NAC-18:0;O3/20:0;O	10+12DAP hs	1	[M+H]	1249.72	1099739	13.07	520021504	0.078
A-NAC	A-NAC-18:0;O3/20:0;O	6+8DAP hs	1	[M+H]	1249.72	260293	13.02	480242368	0.078
A-NAC	A-NAC-18:0;O3/20:0;O	6+8DAP hs	2	[M+H]	1249.72	156331	13.03	371300320	0.078
A-NAC	A-NAC-18:0;O3/20:0;O	10+12DAP	2	[M+H]	1249.72	223500	12.98	436137280	0.091
A-NAC	A-NAC-18:0;O3/20:0;O	mature	2	[M+H]	1249.72	0	12.92	517609344	0.091
A-NAC	A-NAC-18:0;O3/20:0;O	10+12DAP hs	2	[M+H]	1249.72	1354051	13.01	518873440	0.091
A-NAC	A-NAC-18:0;O3/20:0;O	6+8DAP hs	2	[M+H]	1249.72	0	12.92	469455712	0.109
A-NAC	A-NAC-18:0;O3/20:0;O	6+8DAP hs	3	[M+H]	1249.72	120058	13.06	352707232	0.109
A-NAC	A-NAC-18:0;O3/20:0;O	10+12DAP	3	[M+H]	1249.72	0	12.92	559879424	0.109
A-NAC	A-NAC-18:0;O3/20:0;O	mature	3	[M+H]	1249.72	0	12.92	457473248	0.059
A-NAC	A-NAC-18:0;O3/20:0;O	10+12DAP hs	3	[M+H]	1249.72	1995605	12.95	482868256	0.059
A-NAC	A-NAC-18:0;O3/20:0;O	6+8DAP hs	3	[M+H]	1249.72	0	12.92	462970592	0.059
A-NAC	A-NAC-18:0;O3/20:0;O	control	ctrl	[M+H]	1249.72	0	12.92	0	0
A-NAC	A-NAC-18:1;O3/20:0;O	6+8DAP hs	1	[M+H]	1247.7	258599	11.97	379445568	0.054
A-NAC	A-NAC-18:1;O3/20:0;O	10+12DAP	1	[M+H]	1247.7	259445	11.96	606362048	0.054
A-NAC	A-NAC-18:1;O3/20:0;O	mature	1	[M+H]	1247.7	56500	12.04	572242048	0.054
A-NAC	A-NAC-18:1;O3/20:0;O	10+12DAP hs	1	[M+H]	1247.7	741584	12.05	520021504	0.078
A-NAC	A-NAC-18:1;O3/20:0;O	6+8DAP hs	1	[M+H]	1247.7	86250	12	480242368	0.078
A-NAC	A-NAC-18:1;O3/20:0;O	6+8DAP hs	2	[M+H]	1247.7	521178	11.95	371300320	0.078
A-NAC	A-NAC-18:1;O3/20:0;O	10+12DAP	2	[M+H]	1247.7	311417	11.96	436137280	0.091
A-NAC	A-NAC-18:1;O3/20:0;O	mature	2	[M+H]	1247.7	84462	11.95	517609344	0.091
A-NAC	A-NAC-18:1;O3/20:0;O	10+12DAP hs	2	[M+H]	1247.7	768564	11.99	518873440	0.091
A-NAC	A-NAC-18:1;O3/20:0;O	6+8DAP hs	2	[M+H]	1247.7	71201	12.05	469455712	0.109
A-NAC	A-NAC-18:1;O3/20:0;O	6+8DAP hs	3	[M+H]	1247.7	446200	11.99	352707232	0.109
A-NAC	A-NAC-18:1;O3/20:0;O	10+12DAP	3	[M+H]	1247.7	303754	11.99	559879424	0.109
A-NAC	A-NAC-18:1;O3/20:0;O	mature	3	[M+H]	1247.7	86355	12.04	457473248	0.059
A-NAC	A-NAC-18:1;O3/20:0;O	10+12DAP hs	3	[M+H]	1247.7	877405	11.93	482868256	0.059
A-NAC	A-NAC-18:1;O3/20:0;O	6+8DAP hs	3	[M+H]	1247.7	154108	11.94	462970592	0.059
A-NAC	A-NAC-18:1;O3/20:0;O	control	ctrl	[M+H]	1247.7	0	11.88	0	0
A-NAC	A-NAC-18:0;O3/22:0;O	6+8DAP hs	1	[M+H]	1277.75	3337627	15.62	379445568	0.054
A-NAC	A-NAC-18:0;O3/22:0;O	10+12DAP	1	[M+H]	1277.75	869267	15.67	606362048	0.054
A-NAC	A-NAC-18:0;O3/22:0;O	mature	1	[M+H]	1277.75	1454021	15.55	572242048	0.054
A-NAC	A-NAC-18:0;O3/22:0;O	10+12DAP hs	1	[M+H]	1277.75	4429486	15.74	520021504	0.078
A-NAC	A-NAC-18:0;O3/22:0;O	6+8DAP hs	1	[M+H]	1277.75	709404	15.69	480242368	0.078
A-NAC	A-NAC-18:0;O3/22:0;O	6+8DAP hs	2	[M+H]	1277.75	3718302	15.66	371300320	0.078
A-NAC	A-NAC-18:0;O3/22:0;O	10+12DAP	2	[M+H]	1277.75	725507	15.67	436137280	0.091
A-NAC	A-NAC-18:0;O3/22:0;O	mature	2	[M+H]	1277.75	1547611	15.66	517609344	0.091
A-NAC	A-NAC-18:0;O3/22:0;O	10+12DAP hs	2	[M+H]	1277.75	4221430	15.71	518873440	0.091
A-NAC	A-NAC-18:0;O3/22:0;O	6+8DAP hs	2	[M+H]	1277.75	280152	15.7	469455712	0.109
A-NAC	A-NAC-18:0;O3/22:0;O	6+8DAP hs	3	[M+H]	1277.75	3771944	15.63	352707232	0.109
A-NAC	A-NAC-18:0;O3/22:0;O	10+12DAP	3	[M+H]	1277.75	815283	15.62	559879424	0.109
A-NAC	A-NAC-18:0;O3/22:0;O	mature	3	[M+H]	1277.75	1494661	15.72	457473248	0.059
A-NAC	A-NAC-18:0;O3/22:0;O	10+12DAP hs	3	[M+H]	1277.75	5418959	15.61	482868256	0.059
A-NAC	A-NAC-18:0;O3/22:0;O	6+8DAP hs	3	[M+H]	1277.75	579741	15.68	462970592	0.059
A-NAC	A-NAC-18:0;O3/22:0;O	control	ctrl	[M+H]	1277.75	13677	15.93	0	0
A-NAC	A-NAC-18:1;O3/22:0;O	6+8DAP hs	1	[M+H]	1275.73	378513	14.45	379445568	0.054
A-NAC	A-NAC-18:1;O3/22:0;O	10+12DAP	1	[M+H]	1275.73	569337	14.43	606362048	0.054
A-NAC	A-NAC-18:1;O3/22:0;O	mature	1	[M+H]	1275.73	29351	14.43	572242048	0.054
A-NAC	A-NAC-18:1;O3/22:0;O	10+12DAP hs	1	[M+H]	1275.73	991335	14.49	520021504	0.078
A-NAC	A-NAC-18:1;O3/22:0;O	6+8DAP hs	1	[M+H]	1275.73	578082	14.41	480242368	0.078
A-NAC	A-NAC-18:1;O3/22:0;O	6+8DAP hs	2	[M+H]	1275.73	394066	14.46	371300320	0.078
A-NAC	A-NAC-18:1;O3/22:0;O	10+12DAP	2	[M+H]	1275.73	618611	14.45	436137280	0.091
A-NAC	A-NAC-18:1;O3/22:0;O	mature	2	[M+H]	1275.73	446602	14.57	517609344	0.091
A-NAC	A-NAC-18:1;O3/22:0;O	10+12DAP hs	2	[M+H]	1275.73	775795	14.53	518873440	0.091
A-NAC	A-NAC-18:1;O3/22:0;O	6+8DAP hs	2	[M+H]	1275.73	294005	14.47	469455712	0.109
A-NAC	A-NAC-18:1;O3/22:0;O	6+8DAP hs	3	[M+H]	1275.73	578602	14.42	352707232	0.109
A-NAC	A-NAC-18:1;O3/22:0;O	10+12DAP	3	[M+H]	1275.73	511519	14.42	559879424	0.109
A-NAC	A-NAC-18:1;O3/22:0;O	mature	3	[M+H]	1275.73	137925	14.53	457473248	0.059
A-NAC	A-NAC-18:1;O3/22:0;O	10+12DAP hs	3	[M+H]	1275.73	520249	14.42	482868256	0.059
A-NAC	A-NAC-18:1;O3/22:0;O	6+8DAP hs	3	[M+H]	1275.73	288902	14.43	462970592	0.059
A-NAC	A-NAC-18:1;O3/22:0;O	control	ctrl	[M+H]	1275.73	3021	14.67	0	0
A-NAC	A-NAC-18:0;O3/23:0;O	6+8DAP hs	1	[M+H]	1291.77	2751930	17.01	379445568	0.054
A-NAC	A-NAC-18:0;O3/23:0;O	10+12DAP	1	[M+H]	1291.77	598204	17.19	606362048	0.054
A-NAC	A-NAC-18:0;O3/23:0;O	mature	1	[M+H]	1291.77	844902	16.91	572242048	0.054
A-NAC	A-NAC-18:0;O3/23:0;O	10+12DAP hs	1	[M+H]	1291.77	4152638	17.16	520021504	0.078
A-NAC	A-NAC-18:0;O3/23:0;O	6+8DAP hs	1	[M+H]	1291.77	604521	17.03	480242368	0.078
A-NAC	A-NAC-18:0;O3/23:0;O	6+8DAP hs	2	[M+H]	1291.77	3530850	17.08	371300320	0.078
A-NAC	A-NAC-18:0;O3/23:0;O	10+12DAP	2	[M+H]	1291.77	453442	17.13	436137280	0.091
A-NAC	A-NAC-18:0;O3/23:0;O	mature	2	[M+H]	1291.77	948679	17.27	517609344	0.091
A-NAC	A-NAC-18:0;O3/23:0;O	10+12DAP hs	2	[M+H]	1291.77	4025758	17.19	518873440	0.091
A-NAC	A-NAC-18:0;O3/23:0;O	6+8DAP hs	2	[M+H]	1291.77	566825	17.11	469455712	0.109
A-NAC	A-NAC-18:0;O3/23:0;O	6+8DAP hs	3	[M+H]	1291.77	2736105	17.04	352707232	0.109
A-NAC	A-NAC-18:0;O3/23:0;O	10+12DAP	3	[M+H]	1291.77	562889	17.05	559879424	0.109
A-NAC	A-NAC-18:0;O3/23:0;O	mature	3	[M+H]	1291.77	493895	17.23	457473248	0.059
A-NAC	A-NAC-18:0;O3/23:0;O	10+12DAP hs	3	[M+H]	1291.77	4367302	17.07	482868256	0.059
A-NAC	A-NAC-18:0;O3/23:0;O	6+8DAP hs	3	[M+H]	1291.77	368480	17.11	462970592	0.059
A-NAC	A-NAC-18:0;O3/23:0;O	control	ctrl	[M+H]	1291.77	0	16.85	0	0
A-NAC	A-NAC-18:1;O3/23:0;O	6+8DAP hs	1	[M+H]	1289.75	669605	15.86	379445568	0.054
A-NAC	A-NAC-18:1;O3/23:0;O	10+12DAP	1	[M+H]	1289.75	257801	15.82	606362048	0.054
A-NAC	A-NAC-18:1;O3/23:0;O	mature	1	[M+H]	1289.75	51142	15.82	572242048	0.054
A-NAC	A-NAC-18:1;O3/23:0;O	10+12DAP hs	1	[M+H]	1289.75	1227655	15.93	520021504	0.078
A-NAC	A-NAC-18:1;O3/23:0;O	6+8DAP hs	1	[M+H]	1289.75	296863	15.87	480242368	0.078
A-NAC	A-NAC-18:1;O3/23:0;O	6+8DAP hs	2	[M+H]	1289.75	728566	15.83	371300320	0.078
A-NAC	A-NAC-18:1;O3/23:0;O	10+12DAP	2	[M+H]	1289.75	248479	15.89	436137280	0.091
A-NAC	A-NAC-18:1;O3/23:0;O	mature	2	[M+H]	1289.75	156319	15.85	517609344	0.091
A-NAC	A-NAC-18:1;O3/23:0;O	10+12DAP hs	2	[M+H]	1289.75	1022423	15.92	518873440	0.091
A-NAC	A-NAC-18:1;O3/23:0;O	6+8DAP hs	2	[M+H]	1289.75	143928	15.92	469455712	0.109
A-NAC	A-NAC-18:1;O3/23:0;O	6+8DAP hs	3	[M+H]	1289.75	954564	15.82	352707232	0.109
A-NAC	A-NAC-18:1;O3/23:0;O	10+12DAP	3	[M+H]	1289.75	212267	15.85	559879424	0.109
A-NAC	A-NAC-18:1;O3/23:0;O	mature	3	[M+H]	1289.75	144824	15.9	457473248	0.059
A-NAC	A-NAC-18:1;O3/23:0;O	10+12DAP hs	3	[M+H]	1289.75	887225	15.76	482868256	0.059
A-NAC	A-NAC-18:1;O3/23:0;O	6+8DAP hs	3	[M+H]	1289.75	108737	15.85	462970592	0.059
A-NAC	A-NAC-18:1;O3/23:0;O	control	ctrl	[M+H]	1289.75	0	15.71	0	0
A-NAC	A-NAC-18:0;O3/24:0;O	6+8DAP hs	1	[M+H]	1305.78	12859465	18.49	379445568	0.054
A-NAC	A-NAC-18:0;O3/24:0;O	10+12DAP	1	[M+H]	1305.78	2461795	18.47	606362048	0.054
A-NAC	A-NAC-18:0;O3/24:0;O	mature	1	[M+H]	1305.78	3260078	18.55	572242048	0.054
A-NAC	A-NAC-18:0;O3/24:0;O	10+12DAP hs	1	[M+H]	1305.78	16640394	18.59	520021504	0.078
A-NAC	A-NAC-18:0;O3/24:0;O	6+8DAP hs	1	[M+H]	1305.78	2917080	18.52	480242368	0.078
A-NAC	A-NAC-18:0;O3/24:0;O	6+8DAP hs	2	[M+H]	1305.78	15834524	18.52	371300320	0.078
A-NAC	A-NAC-18:0;O3/24:0;O	10+12DAP	2	[M+H]	1305.78	2820265	18.52	436137280	0.091
A-NAC	A-NAC-18:0;O3/24:0;O	mature	2	[M+H]	1305.78	3568727	18.54	517609344	0.091
A-NAC	A-NAC-18:0;O3/24:0;O	10+12DAP hs	2	[M+H]	1305.78	17031424	18.59	518873440	0.091
A-NAC	A-NAC-18:0;O3/24:0;O	6+8DAP hs	2	[M+H]	1305.78	2867575	18.57	469455712	0.109
A-NAC	A-NAC-18:0;O3/24:0;O	6+8DAP hs	3	[M+H]	1305.78	15577517	18.55	352707232	0.109
A-NAC	A-NAC-18:0;O3/24:0;O	10+12DAP	3	[M+H]	1305.78	3195732	18.51	559879424	0.109
A-NAC	A-NAC-18:0;O3/24:0;O	mature	3	[M+H]	1305.78	3065967	18.65	457473248	0.059
A-NAC	A-NAC-18:0;O3/24:0;O	10+12DAP hs	3	[M+H]	1305.78	19272576	18.44	482868256	0.059
A-NAC	A-NAC-18:0;O3/24:0;O	6+8DAP hs	3	[M+H]	1305.78	2247344	18.52	462970592	0.059
A-NAC	A-NAC-18:0;O3/24:0;O	control	ctrl	[M+H]	1305.78	8001	19.04	0	0
A-NAC	A-NAC-18:1;O3/24:0;O	6+8DAP hs	1	[M+H]	1303.77	5881310	17.24	379445568	0.054
A-NAC	A-NAC-18:1;O3/24:0;O	10+12DAP	1	[M+H]	1303.77	4346353	17.24	606362048	0.054
A-NAC	A-NAC-18:1;O3/24:0;O	mature	1	[M+H]	1303.77	3460002	17.24	572242048	0.054
A-NAC	A-NAC-18:1;O3/24:0;O	10+12DAP hs	1	[M+H]	1303.77	7260269	17.29	520021504	0.078
A-NAC	A-NAC-18:1;O3/24:0;O	6+8DAP hs	1	[M+H]	1303.77	3262504	17.23	480242368	0.078
A-NAC	A-NAC-18:1;O3/24:0;O	6+8DAP hs	2	[M+H]	1303.77	6779973	17.27	371300320	0.078
A-NAC	A-NAC-18:1;O3/24:0;O	10+12DAP	2	[M+H]	1303.77	3941956	17.25	436137280	0.091
A-NAC	A-NAC-18:1;O3/24:0;O	mature	2	[M+H]	1303.77	3862869	17.27	517609344	0.091
A-NAC	A-NAC-18:1;O3/24:0;O	10+12DAP hs	2	[M+H]	1303.77	7114484	17.36	518873440	0.091
A-NAC	A-NAC-18:1;O3/24:0;O	6+8DAP hs	2	[M+H]	1303.77	2758229	17.29	469455712	0.109
A-NAC	A-NAC-18:1;O3/24:0;O	6+8DAP hs	3	[M+H]	1303.77	7389440	17.23	352707232	0.109
A-NAC	A-NAC-18:1;O3/24:0;O	10+12DAP	3	[M+H]	1303.77	3845675	17.19	559879424	0.109
A-NAC	A-NAC-18:1;O3/24:0;O	mature	3	[M+H]	1303.77	3995782	17.3	457473248	0.059
A-NAC	A-NAC-18:1;O3/24:0;O	10+12DAP hs	3	[M+H]	1303.77	7417271	17.25	482868256	0.059
A-NAC	A-NAC-18:1;O3/24:0;O	6+8DAP hs	3	[M+H]	1303.77	2505665	17.22	462970592	0.059
A-NAC	A-NAC-18:1;O3/24:0;O	control	ctrl	[M+H]	1303.77	0	16.7	0	0
A-NAC	A-NAC-18:1;O3/24:1;O	6+8DAP hs	1	[M+H]	1301.75	311298	14.36	379445568	0.054
A-NAC	A-NAC-18:1;O3/24:1;O	10+12DAP	1	[M+H]	1301.75	1224897	14.43	606362048	0.054
A-NAC	A-NAC-18:1;O3/24:1;O	mature	1	[M+H]	1301.75	0	14.21	572242048	0.054
A-NAC	A-NAC-18:1;O3/24:1;O	10+12DAP hs	1	[M+H]	1301.75	1782697	14.43	520021504	0.078
A-NAC	A-NAC-18:1;O3/24:1;O	6+8DAP hs	1	[M+H]	1301.75	760526	14.41	480242368	0.078
A-NAC	A-NAC-18:1;O3/24:1;O	6+8DAP hs	2	[M+H]	1301.75	731603	14.38	371300320	0.078
A-NAC	A-NAC-18:1;O3/24:1;O	10+12DAP	2	[M+H]	1301.75	1640383	14.41	436137280	0.091
A-NAC	A-NAC-18:1;O3/24:1;O	mature	2	[M+H]	1301.75	69679	14.42	517609344	0.091
A-NAC	A-NAC-18:1;O3/24:1;O	10+12DAP hs	2	[M+H]	1301.75	1993411	14.45	518873440	0.091
A-NAC	A-NAC-18:1;O3/24:1;O	6+8DAP hs	2	[M+H]	1301.75	563335	14.43	469455712	0.109
A-NAC	A-NAC-18:1;O3/24:1;O	6+8DAP hs	3	[M+H]	1301.75	832488	14.38	352707232	0.109
A-NAC	A-NAC-18:1;O3/24:1;O	10+12DAP	3	[M+H]	1301.75	1504615	14.38	559879424	0.109
A-NAC	A-NAC-18:1;O3/24:1;O	mature	3	[M+H]	1301.75	378130	14.45	457473248	0.059
A-NAC	A-NAC-18:1;O3/24:1;O	10+12DAP hs	3	[M+H]	1301.75	2094640	14.34	482868256	0.059
A-NAC	A-NAC-18:1;O3/24:1;O	6+8DAP hs	3	[M+H]	1301.75	583581	14.43	462970592	0.059
A-NAC	A-NAC-18:1;O3/24:1;O	control	ctrl	[M+H]	1301.75	15608	14.57	0	0
A-NAC	A-NAC-18:0;O3/25:0;O	6+8DAP hs	1	[M+H]	1319.8	560100	19.82	379445568	0.054
A-NAC	A-NAC-18:0;O3/25:0;O	10+12DAP	1	[M+H]	1319.8	0	19.73	606362048	0.054
A-NAC	A-NAC-18:0;O3/25:0;O	mature	1	[M+H]	1319.8	139175	19.84	572242048	0.054
A-NAC	A-NAC-18:0;O3/25:0;O	10+12DAP hs	1	[M+H]	1319.8	861646	19.93	520021504	0.078
A-NAC	A-NAC-18:0;O3/25:0;O	6+8DAP hs	1	[M+H]	1319.8	28649	19.87	480242368	0.078
A-NAC	A-NAC-18:0;O3/25:0;O	6+8DAP hs	2	[M+H]	1319.8	832885	19.91	371300320	0.078
A-NAC	A-NAC-18:0;O3/25:0;O	10+12DAP	2	[M+H]	1319.8	0	19.73	436137280	0.091
A-NAC	A-NAC-18:0;O3/25:0;O	mature	2	[M+H]	1319.8	81932	19.82	517609344	0.091
A-NAC	A-NAC-18:0;O3/25:0;O	10+12DAP hs	2	[M+H]	1319.8	1270749	19.94	518873440	0.091
A-NAC	A-NAC-18:0;O3/25:0;O	6+8DAP hs	2	[M+H]	1319.8	0	19.73	469455712	0.109
A-NAC	A-NAC-18:0;O3/25:0;O	6+8DAP hs	3	[M+H]	1319.8	722008	19.88	352707232	0.109
A-NAC	A-NAC-18:0;O3/25:0;O	10+12DAP	3	[M+H]	1319.8	0	19.73	559879424	0.109
A-NAC	A-NAC-18:0;O3/25:0;O	mature	3	[M+H]	1319.8	316061	19.96	457473248	0.059
A-NAC	A-NAC-18:0;O3/25:0;O	10+12DAP hs	3	[M+H]	1319.8	1218474	19.77	482868256	0.059
A-NAC	A-NAC-18:0;O3/25:0;O	6+8DAP hs	3	[M+H]	1319.8	0	19.73	462970592	0.059
A-NAC	A-NAC-18:0;O3/25:0;O	control	ctrl	[M+H]	1319.8	0	19.73	0	0
A-NAC	A-NAC-18:0;O3/25:1;O	6+8DAP hs	1	[M+H]	1317.78	390879	16.9	379445568	0.054
A-NAC	A-NAC-18:0;O3/25:1;O	10+12DAP	1	[M+H]	1317.78	30888	16.91	606362048	0.054
A-NAC	A-NAC-18:0;O3/25:1;O	mature	1	[M+H]	1317.78	0	16.65	572242048	0.054
A-NAC	A-NAC-18:0;O3/25:1;O	10+12DAP hs	1	[M+H]	1317.78	732601	17	520021504	0.078
A-NAC	A-NAC-18:0;O3/25:1;O	6+8DAP hs	1	[M+H]	1317.78	104677	16.9	480242368	0.078
A-NAC	A-NAC-18:0;O3/25:1;O	6+8DAP hs	2	[M+H]	1317.78	309036	16.85	371300320	0.078
A-NAC	A-NAC-18:0;O3/25:1;O	10+12DAP	2	[M+H]	1317.78	59599	16.89	436137280	0.091
A-NAC	A-NAC-18:0;O3/25:1;O	mature	2	[M+H]	1317.78	0	16.65	517609344	0.091
A-NAC	A-NAC-18:0;O3/25:1;O	10+12DAP hs	2	[M+H]	1317.78	670590	16.94	518873440	0.091
A-NAC	A-NAC-18:0;O3/25:1;O	6+8DAP hs	2	[M+H]	1317.78	65452	16.95	469455712	0.109
A-NAC	A-NAC-18:0;O3/25:1;O	6+8DAP hs	3	[M+H]	1317.78	333793	16.82	352707232	0.109
A-NAC	A-NAC-18:0;O3/25:1;O	10+12DAP	3	[M+H]	1317.78	153222	16.88	559879424	0.109
A-NAC	A-NAC-18:0;O3/25:1;O	mature	3	[M+H]	1317.78	0	16.65	457473248	0.059
A-NAC	A-NAC-18:0;O3/25:1;O	10+12DAP hs	3	[M+H]	1317.78	948400	16.8	482868256	0.059
A-NAC	A-NAC-18:0;O3/25:1;O	6+8DAP hs	3	[M+H]	1317.78	30605	16.93	462970592	0.059
A-NAC	A-NAC-18:0;O3/25:1;O	control	ctrl	[M+H]	1317.78	0	16.65	0	0
A-NAC	A-NAC-38:0;O3	6+8DAP hs	1	[M+H]	1233.72	0	13.6	379445568	0.054
A-NAC	A-NAC-38:0;O3	10+12DAP	1	[M+H]	1233.72	28785	13.74	606362048	0.054
A-NAC	A-NAC-38:0;O3	mature	1	[M+H]	1233.72	0	13.6	572242048	0.054
A-NAC	A-NAC-38:0;O3	10+12DAP hs	1	[M+H]	1233.72	0	13.6	520021504	0.078
A-NAC	A-NAC-38:0;O3	6+8DAP hs	1	[M+H]	1233.72	0	13.6	480242368	0.078
A-NAC	A-NAC-38:0;O3	6+8DAP hs	2	[M+H]	1233.72	0	13.6	371300320	0.078
A-NAC	A-NAC-38:0;O3	10+12DAP	2	[M+H]	1233.72	25989	13.61	436137280	0.091
A-NAC	A-NAC-38:0;O3	mature	2	[M+H]	1233.72	0	13.6	517609344	0.091
A-NAC	A-NAC-38:0;O3	10+12DAP hs	2	[M+H]	1233.72	198618	13.75	518873440	0.091
A-NAC	A-NAC-38:0;O3	6+8DAP hs	2	[M+H]	1233.72	0	13.6	469455712	0.109
A-NAC	A-NAC-38:0;O3	6+8DAP hs	3	[M+H]	1233.72	0	13.6	352707232	0.109
A-NAC	A-NAC-38:0;O3	10+12DAP	3	[M+H]	1233.72	0	13.6	559879424	0.109
A-NAC	A-NAC-38:0;O3	mature	3	[M+H]	1233.72	0	13.6	457473248	0.059
A-NAC	A-NAC-38:0;O3	10+12DAP hs	3	[M+H]	1233.72	149273	13.63	482868256	0.059
A-NAC	A-NAC-38:0;O3	6+8DAP hs	3	[M+H]	1233.72	0	13.6	462970592	0.059
A-NAC	A-NAC-38:0;O3	control	ctrl	[M+H]	1233.72	1670	13.88	0	0
A-NAC	A-NAC-18:0;O3/24:0	6+8DAP hs	1	[M+H]	1289.79	215120	19.39	379445568	0.054
A-NAC	A-NAC-18:0;O3/24:0	10+12DAP	1	[M+H]	1289.79	0	19.32	606362048	0.054
A-NAC	A-NAC-18:0;O3/24:0	mature	1	[M+H]	1289.79	207448	19.36	572242048	0.054
A-NAC	A-NAC-18:0;O3/24:0	10+12DAP hs	1	[M+H]	1289.79	432884	19.43	520021504	0.078
A-NAC	A-NAC-18:0;O3/24:0	6+8DAP hs	1	[M+H]	1289.79	0	19.32	480242368	0.078
A-NAC	A-NAC-18:0;O3/24:0	6+8DAP hs	2	[M+H]	1289.79	213727	19.33	371300320	0.078
A-NAC	A-NAC-18:0;O3/24:0	10+12DAP	2	[M+H]	1289.79	0	19.32	436137280	0.091
A-NAC	A-NAC-18:0;O3/24:0	mature	2	[M+H]	1289.79	0	19.32	517609344	0.091
A-NAC	A-NAC-18:0;O3/24:0	10+12DAP hs	2	[M+H]	1289.79	372175	19.39	518873440	0.091
A-NAC	A-NAC-18:0;O3/24:0	6+8DAP hs	2	[M+H]	1289.79	0	19.32	469455712	0.109
A-NAC	A-NAC-18:0;O3/24:0	6+8DAP hs	3	[M+H]	1289.79	331834	19.37	352707232	0.109
A-NAC	A-NAC-18:0;O3/24:0	10+12DAP	3	[M+H]	1289.79	172075	19.4	559879424	0.109
A-NAC	A-NAC-18:0;O3/24:0	mature	3	[M+H]	1289.79	0	19.32	457473248	0.059
A-NAC	A-NAC-18:0;O3/24:0	10+12DAP hs	3	[M+H]	1289.79	731467	19.33	482868256	0.059
A-NAC	A-NAC-18:0;O3/24:0	6+8DAP hs	3	[M+H]	1289.79	0	19.32	462970592	0.059
A-NAC	A-NAC-18:0;O3/24:0	control	ctrl	[M+H]	1289.79	3486	19.43	0	0
A-NH	A-NH-18:0;O2/18:0	6+8DAP hs	1	[M+H]	1147.69	47147208	14.36	379445568	0.054
A-NH	A-NH-18:0;O2/18:0	10+12DAP	1	[M+H]	1147.69	3596541	14.35	606362048	0.054
A-NH	A-NH-18:0;O2/18:0	mature	1	[M+H]	1147.69	3064453	14.45	572242048	0.054
A-NH	A-NH-18:0;O2/18:0	10+12DAP hs	1	[M+H]	1147.69	27431538	14.48	520021504	0.078
A-NH	A-NH-18:0;O2/18:0	6+8DAP hs	1	[M+H]	1147.69	51944740	14.41	480242368	0.078
A-NH	A-NH-18:0;O2/18:0	6+8DAP hs	2	[M+H]	1147.69	55042012	14.38	371300320	0.078
A-NH	A-NH-18:0;O2/18:0	10+12DAP	2	[M+H]	1147.69	3843299	14.41	436137280	0.091
A-NH	A-NH-18:0;O2/18:0	mature	2	[M+H]	1147.69	3692996	14.43	517609344	0.091
A-NH	A-NH-18:0;O2/18:0	10+12DAP hs	2	[M+H]	1147.69	26383662	14.45	518873440	0.091
A-NH	A-NH-18:0;O2/18:0	6+8DAP hs	2	[M+H]	1147.69	41101844	14.43	469455712	0.109
A-NH	A-NH-18:0;O2/18:0	6+8DAP hs	3	[M+H]	1147.69	58789264	14.38	352707232	0.109
A-NH	A-NH-18:0;O2/18:0	10+12DAP	3	[M+H]	1147.69	3806418	14.42	559879424	0.109
A-NH	A-NH-18:0;O2/18:0	mature	3	[M+H]	1147.69	3356047	14.51	457473248	0.059
A-NH	A-NH-18:0;O2/18:0	10+12DAP hs	3	[M+H]	1147.69	31275196	14.38	482868256	0.059
A-NH	A-NH-18:0;O2/18:0	6+8DAP hs	3	[M+H]	1147.69	33781456	14.43	462970592	0.059
A-NH	A-NH-18:0;O2/18:0	control	ctrl	[M+H]	1147.69	38900	14.69	0	0
A-NH	A-NH-18:0;O2/20:0	6+8DAP hs	1	[M+H]	1175.72	68565072	17.21	379445568	0.054
A-NH	A-NH-18:0;O2/20:0	10+12DAP	1	[M+H]	1175.72	10037551	17.19	606362048	0.054
A-NH	A-NH-18:0;O2/20:0	mature	1	[M+H]	1175.72	2925275	17.24	572242048	0.054
A-NH	A-NH-18:0;O2/20:0	10+12DAP hs	1	[M+H]	1175.72	41497348	17.29	520021504	0.078
A-NH	A-NH-18:0;O2/20:0	6+8DAP hs	1	[M+H]	1175.72	89004296	17.19	480242368	0.078
A-NH	A-NH-18:0;O2/20:0	6+8DAP hs	2	[M+H]	1175.72	78349552	17.19	371300320	0.078
A-NH	A-NH-18:0;O2/20:0	10+12DAP	2	[M+H]	1175.72	10728293	17.23	436137280	0.091
A-NH	A-NH-18:0;O2/20:0	mature	2	[M+H]	1175.72	3007381	17.27	517609344	0.091
A-NH	A-NH-18:0;O2/20:0	10+12DAP hs	2	[M+H]	1175.72	42308912	17.24	518873440	0.091
A-NH	A-NH-18:0;O2/20:0	6+8DAP hs	2	[M+H]	1175.72	75962728	17.27	469455712	0.109
A-NH	A-NH-18:0;O2/20:0	6+8DAP hs	3	[M+H]	1175.72	73976944	17.23	352707232	0.109
A-NH	A-NH-18:0;O2/20:0	10+12DAP	3	[M+H]	1175.72	11100013	17.19	559879424	0.109
A-NH	A-NH-18:0;O2/20:0	mature	3	[M+H]	1175.72	3265399	17.29	457473248	0.059
A-NH	A-NH-18:0;O2/20:0	10+12DAP hs	3	[M+H]	1175.72	46637668	17.13	482868256	0.059
A-NH	A-NH-18:0;O2/20:0	6+8DAP hs	3	[M+H]	1175.72	67762448	17.26	462970592	0.059
A-NH	A-NH-18:0;O2/20:0	control	ctrl	[M+H]	1175.72	22398	18.04	0	0
A-NH	A-NH-18:0;O2/22:0	6+8DAP hs	1	[M+H]	1203.75	2209472	20.12	379445568	0.054
A-NH	A-NH-18:0;O2/22:0	10+12DAP	1	[M+H]	1203.75	44958	20.25	606362048	0.054
A-NH	A-NH-18:0;O2/22:0	mature	1	[M+H]	1203.75	33377	20.19	572242048	0.054
A-NH	A-NH-18:0;O2/22:0	10+12DAP hs	1	[M+H]	1203.75	414601	20.12	520021504	0.078
A-NH	A-NH-18:0;O2/22:0	6+8DAP hs	1	[M+H]	1203.75	3538880	20.06	480242368	0.078
A-NH	A-NH-18:0;O2/22:0	6+8DAP hs	2	[M+H]	1203.75	3959398	20.12	371300320	0.078
A-NH	A-NH-18:0;O2/22:0	10+12DAP	2	[M+H]	1203.75	0	19.92	436137280	0.091
A-NH	A-NH-18:0;O2/22:0	mature	2	[M+H]	1203.75	0	19.92	517609344	0.091
A-NH	A-NH-18:0;O2/22:0	10+12DAP hs	2	[M+H]	1203.75	1095028	20.06	518873440	0.091
A-NH	A-NH-18:0;O2/22:0	6+8DAP hs	2	[M+H]	1203.75	1602582	20.2	469455712	0.109
A-NH	A-NH-18:0;O2/22:0	6+8DAP hs	3	[M+H]	1203.75	3071593	20.06	352707232	0.109
A-NH	A-NH-18:0;O2/22:0	10+12DAP	3	[M+H]	1203.75	187331	20.09	559879424	0.109
A-NH	A-NH-18:0;O2/22:0	mature	3	[M+H]	1203.75	0	19.92	457473248	0.059
A-NH	A-NH-18:0;O2/22:0	10+12DAP hs	3	[M+H]	1203.75	1546646	20.02	482868256	0.059
A-NH	A-NH-18:0;O2/22:0	6+8DAP hs	3	[M+H]	1203.75	1238610	20.27	462970592	0.059
A-NH	A-NH-18:0;O2/22:0	control	ctrl	[M+H]	1203.75	15023	20.25	0	0
A-NH	A-NH-42:0;O2	6+8DAP hs	1	[M+H]	1231.78	89022	21.91	379445568	0.054
A-NH	A-NH-42:0;O2	10+12DAP	1	[M+H]	1231.78	0	21.89	606362048	0.054
A-NH	A-NH-42:0;O2	mature	1	[M+H]	1231.78	0	21.89	572242048	0.054
A-NH	A-NH-42:0;O2	10+12DAP hs	1	[M+H]	1231.78	0	21.89	520021504	0.078
A-NH	A-NH-42:0;O2	6+8DAP hs	1	[M+H]	1231.78	114236	21.93	480242368	0.078
A-NH	A-NH-42:0;O2	6+8DAP hs	2	[M+H]	1231.78	252555	22.02	371300320	0.078
A-NH	A-NH-42:0;O2	10+12DAP	2	[M+H]	1231.78	0	21.89	436137280	0.091
A-NH	A-NH-42:0;O2	mature	2	[M+H]	1231.78	0	21.89	517609344	0.091
A-NH	A-NH-42:0;O2	10+12DAP hs	2	[M+H]	1231.78	85948	22.02	518873440	0.091
A-NH	A-NH-42:0;O2	6+8DAP hs	2	[M+H]	1231.78	169552	21.96	469455712	0.109
A-NH	A-NH-42:0;O2	6+8DAP hs	3	[M+H]	1231.78	175543	22.04	352707232	0.109
A-NH	A-NH-42:0;O2	10+12DAP	3	[M+H]	1231.78	0	21.89	559879424	0.109
A-NH	A-NH-42:0;O2	mature	3	[M+H]	1231.78	0	21.89	457473248	0.059
A-NH	A-NH-42:0;O2	10+12DAP hs	3	[M+H]	1231.78	19515	21.89	482868256	0.059
A-NH	A-NH-42:0;O2	6+8DAP hs	3	[M+H]	1231.78	50638	21.92	462970592	0.059
A-NH	A-NH-42:0;O2	control	ctrl	[M+H]	1231.78	17466	22.11	0	0
A-NH	A-NH-18:0;O3/20:0;O	6+8DAP hs	1	[M+H]	1207.71	1018120	14.36	379445568	0.054
A-NH	A-NH-18:0;O3/20:0;O	10+12DAP	1	[M+H]	1207.71	4048111	14.18	606362048	0.054
A-NH	A-NH-18:0;O3/20:0;O	mature	1	[M+H]	1207.71	1182094	14.51	572242048	0.054
A-NH	A-NH-18:0;O3/20:0;O	10+12DAP hs	1	[M+H]	1207.71	6897325	14.23	520021504	0.078
A-NH	A-NH-18:0;O3/20:0;O	6+8DAP hs	1	[M+H]	1207.71	2703828	14.41	480242368	0.078
A-NH	A-NH-18:0;O3/20:0;O	6+8DAP hs	2	[M+H]	1207.71	1266615	14.38	371300320	0.078
A-NH	A-NH-18:0;O3/20:0;O	10+12DAP	2	[M+H]	1207.71	4258730	14.37	436137280	0.091
A-NH	A-NH-18:0;O3/20:0;O	mature	2	[M+H]	1207.71	1326312	14.34	517609344	0.091
A-NH	A-NH-18:0;O3/20:0;O	10+12DAP hs	2	[M+H]	1207.71	7020846	14.18	518873440	0.091
A-NH	A-NH-18:0;O3/20:0;O	6+8DAP hs	2	[M+H]	1207.71	1770680	14.26	469455712	0.109
A-NH	A-NH-18:0;O3/20:0;O	6+8DAP hs	3	[M+H]	1207.71	1440757	14.15	352707232	0.109
A-NH	A-NH-18:0;O3/20:0;O	10+12DAP	3	[M+H]	1207.71	4416934	14.23	559879424	0.109
A-NH	A-NH-18:0;O3/20:0;O	mature	3	[M+H]	1207.71	2139454	14.51	457473248	0.059
A-NH	A-NH-18:0;O3/20:0;O	10+12DAP hs	3	[M+H]	1207.71	9424073	14.18	482868256	0.059
A-NH	A-NH-18:0;O3/20:0;O	6+8DAP hs	3	[M+H]	1207.71	1438936	14.33	462970592	0.059
A-NH	A-NH-18:0;O3/20:0;O	control	ctrl	[M+H]	1207.71	1145	14.77	0	0
A-NH	A-NH-18:1;O3/20:0;O	6+8DAP hs	1	[M+H]	1205.69	217493	13.04	379445568	0.054
A-NH	A-NH-18:1;O3/20:0;O	10+12DAP	1	[M+H]	1205.69	632501	13.02	606362048	0.054
A-NH	A-NH-18:1;O3/20:0;O	mature	1	[M+H]	1205.69	0	13.02	572242048	0.054
A-NH	A-NH-18:1;O3/20:0;O	10+12DAP hs	1	[M+H]	1205.69	416801	13.05	520021504	0.078
A-NH	A-NH-18:1;O3/20:0;O	6+8DAP hs	1	[M+H]	1205.69	239256	13.04	480242368	0.078
A-NH	A-NH-18:1;O3/20:0;O	6+8DAP hs	2	[M+H]	1205.69	262710	13.02	371300320	0.078
A-NH	A-NH-18:1;O3/20:0;O	10+12DAP	2	[M+H]	1205.69	375604	13.1	436137280	0.091
A-NH	A-NH-18:1;O3/20:0;O	mature	2	[M+H]	1205.69	5712	13.17	517609344	0.091
A-NH	A-NH-18:1;O3/20:0;O	10+12DAP hs	2	[M+H]	1205.69	802211	13.1	518873440	0.091
A-NH	A-NH-18:1;O3/20:0;O	6+8DAP hs	2	[M+H]	1205.69	350285	13.02	469455712	0.109
A-NH	A-NH-18:1;O3/20:0;O	6+8DAP hs	3	[M+H]	1205.69	323315	13.08	352707232	0.109
A-NH	A-NH-18:1;O3/20:0;O	10+12DAP	3	[M+H]	1205.69	158384	13.02	559879424	0.109
A-NH	A-NH-18:1;O3/20:0;O	mature	3	[M+H]	1205.69	0	13.02	457473248	0.059
A-NH	A-NH-18:1;O3/20:0;O	10+12DAP hs	3	[M+H]	1205.69	461378	13.07	482868256	0.059
A-NH	A-NH-18:1;O3/20:0;O	6+8DAP hs	3	[M+H]	1205.69	131281	13.04	462970592	0.059
A-NH	A-NH-18:1;O3/20:0;O	control	ctrl	[M+H]	1205.69	10639	13.05	0	0
A-NH	A-NH-18:0;O3/21:0;O	6+8DAP hs	1	[M+H]	1221.72	98213	15.59	379445568	0.054
A-NH	A-NH-18:0;O3/21:0;O	10+12DAP	1	[M+H]	1221.72	269688	15.71	606362048	0.054
A-NH	A-NH-18:0;O3/21:0;O	mature	1	[M+H]	1221.72	1819133	15.55	572242048	0.054
A-NH	A-NH-18:0;O3/21:0;O	10+12DAP hs	1	[M+H]	1221.72	1075584	15.66	520021504	0.078
A-NH	A-NH-18:0;O3/21:0;O	6+8DAP hs	1	[M+H]	1221.72	75380	15.71	480242368	0.078
A-NH	A-NH-18:0;O3/21:0;O	6+8DAP hs	2	[M+H]	1221.72	146035	16.07	371300320	0.078
A-NH	A-NH-18:0;O3/21:0;O	10+12DAP	2	[M+H]	1221.72	379576	15.67	436137280	0.091
A-NH	A-NH-18:0;O3/21:0;O	mature	2	[M+H]	1221.72	1976290	15.56	517609344	0.091
A-NH	A-NH-18:0;O3/21:0;O	10+12DAP hs	2	[M+H]	1221.72	1206446	15.67	518873440	0.091
A-NH	A-NH-18:0;O3/21:0;O	6+8DAP hs	2	[M+H]	1221.72	0	15.54	469455712	0.109
A-NH	A-NH-18:0;O3/21:0;O	6+8DAP hs	3	[M+H]	1221.72	200125	15.69	352707232	0.109
A-NH	A-NH-18:0;O3/21:0;O	10+12DAP	3	[M+H]	1221.72	224852	15.61	559879424	0.109
A-NH	A-NH-18:0;O3/21:0;O	mature	3	[M+H]	1221.72	1773128	15.64	457473248	0.059
A-NH	A-NH-18:0;O3/21:0;O	10+12DAP hs	3	[M+H]	1221.72	1116923	15.65	482868256	0.059
A-NH	A-NH-18:0;O3/21:0;O	6+8DAP hs	3	[M+H]	1221.72	52367	15.7	462970592	0.059
A-NH	A-NH-18:0;O3/21:0;O	control	ctrl	[M+H]	1221.72	0	15.54	0	0
A-NH	A-NH-18:0;O3/22:0;O	6+8DAP hs	1	[M+H]	1235.74	5528771	17.02	379445568	0.054
A-NH	A-NH-18:0;O3/22:0;O	10+12DAP	1	[M+H]	1235.74	4939404	17.03	606362048	0.054
A-NH	A-NH-18:0;O3/22:0;O	mature	1	[M+H]	1235.74	39289152	16.91	572242048	0.054
A-NH	A-NH-18:0;O3/22:0;O	10+12DAP hs	1	[M+H]	1235.74	8115319	17.06	520021504	0.078
A-NH	A-NH-18:0;O3/22:0;O	6+8DAP hs	1	[M+H]	1235.74	4422003	16.99	480242368	0.078
A-NH	A-NH-18:0;O3/22:0;O	6+8DAP hs	2	[M+H]	1235.74	6421492	17.11	371300320	0.078
A-NH	A-NH-18:0;O3/22:0;O	10+12DAP	2	[M+H]	1235.74	5470450	17.12	436137280	0.091
A-NH	A-NH-18:0;O3/22:0;O	mature	2	[M+H]	1235.74	40363892	17.08	517609344	0.091
A-NH	A-NH-18:0;O3/22:0;O	10+12DAP hs	2	[M+H]	1235.74	9053031	17.15	518873440	0.091
A-NH	A-NH-18:0;O3/22:0;O	6+8DAP hs	2	[M+H]	1235.74	3698840	17.07	469455712	0.109
A-NH	A-NH-18:0;O3/22:0;O	6+8DAP hs	3	[M+H]	1235.74	5694178	17.04	352707232	0.109
A-NH	A-NH-18:0;O3/22:0;O	10+12DAP	3	[M+H]	1235.74	5708280	17.06	559879424	0.109
A-NH	A-NH-18:0;O3/22:0;O	mature	3	[M+H]	1235.74	39639532	17.1	457473248	0.059
A-NH	A-NH-18:0;O3/22:0;O	10+12DAP hs	3	[M+H]	1235.74	9151810	17.02	482868256	0.059
A-NH	A-NH-18:0;O3/22:0;O	6+8DAP hs	3	[M+H]	1235.74	3482400	17.08	462970592	0.059
A-NH	A-NH-18:0;O3/22:0;O	control	ctrl	[M+H]	1235.74	9708	17.56	0	0
A-NH	A-NH-18:1;O3/22:0;O	6+8DAP hs	1	[M+H]	1233.72	2851557	15.69	379445568	0.054
A-NH	A-NH-18:1;O3/22:0;O	10+12DAP	1	[M+H]	1233.72	4100777	15.77	606362048	0.054
A-NH	A-NH-18:1;O3/22:0;O	mature	1	[M+H]	1233.72	3127793	15.7	572242048	0.054
A-NH	A-NH-18:1;O3/22:0;O	10+12DAP hs	1	[M+H]	1233.72	3598699	15.86	520021504	0.078
A-NH	A-NH-18:1;O3/22:0;O	6+8DAP hs	1	[M+H]	1233.72	3243794	15.89	480242368	0.078
A-NH	A-NH-18:1;O3/22:0;O	6+8DAP hs	2	[M+H]	1233.72	2968610	15.72	371300320	0.078
A-NH	A-NH-18:1;O3/22:0;O	10+12DAP	2	[M+H]	1233.72	3357210	15.79	436137280	0.091
A-NH	A-NH-18:1;O3/22:0;O	mature	2	[M+H]	1233.72	3184010	15.81	517609344	0.091
A-NH	A-NH-18:1;O3/22:0;O	10+12DAP hs	2	[M+H]	1233.72	3027531	15.81	518873440	0.091
A-NH	A-NH-18:1;O3/22:0;O	6+8DAP hs	2	[M+H]	1233.72	2307215	16	469455712	0.109
A-NH	A-NH-18:1;O3/22:0;O	6+8DAP hs	3	[M+H]	1233.72	3394942	15.75	352707232	0.109
A-NH	A-NH-18:1;O3/22:0;O	10+12DAP	3	[M+H]	1233.72	3955417	15.76	559879424	0.109
A-NH	A-NH-18:1;O3/22:0;O	mature	3	[M+H]	1233.72	3400085	15.76	457473248	0.059
A-NH	A-NH-18:1;O3/22:0;O	10+12DAP hs	3	[M+H]	1233.72	4146379	15.65	482868256	0.059
A-NH	A-NH-18:1;O3/22:0;O	6+8DAP hs	3	[M+H]	1233.72	1874366	15.9	462970592	0.059
A-NH	A-NH-18:1;O3/22:0;O	control	ctrl	[M+H]	1233.72	96430	16.39	0	0
A-NH	A-NH-18:0;O3/23:0;O	6+8DAP hs	1	[M+H]	1249.75	643890	18.6	379445568	0.054
A-NH	A-NH-18:0;O3/23:0;O	10+12DAP	1	[M+H]	1249.75	1044236	18.58	606362048	0.054
A-NH	A-NH-18:0;O3/23:0;O	mature	1	[M+H]	1249.75	9858136	18.59	572242048	0.054
A-NH	A-NH-18:0;O3/23:0;O	10+12DAP hs	1	[M+H]	1249.75	3516377	18.59	520021504	0.078
A-NH	A-NH-18:0;O3/23:0;O	6+8DAP hs	1	[M+H]	1249.75	620258	18.48	480242368	0.078
A-NH	A-NH-18:0;O3/23:0;O	6+8DAP hs	2	[M+H]	1249.75	1066996	18.56	371300320	0.078
A-NH	A-NH-18:0;O3/23:0;O	10+12DAP	2	[M+H]	1249.75	1419654	18.52	436137280	0.091
A-NH	A-NH-18:0;O3/23:0;O	mature	2	[M+H]	1249.75	11043086	18.66	517609344	0.091
A-NH	A-NH-18:0;O3/23:0;O	10+12DAP hs	2	[M+H]	1249.75	4938302	18.65	518873440	0.091
A-NH	A-NH-18:0;O3/23:0;O	6+8DAP hs	2	[M+H]	1249.75	568165	18.65	469455712	0.109
A-NH	A-NH-18:0;O3/23:0;O	6+8DAP hs	3	[M+H]	1249.75	1142689	18.54	352707232	0.109
A-NH	A-NH-18:0;O3/23:0;O	10+12DAP	3	[M+H]	1249.75	1679147	18.51	559879424	0.109
A-NH	A-NH-18:0;O3/23:0;O	mature	3	[M+H]	1249.75	11242144	18.75	457473248	0.059
A-NH	A-NH-18:0;O3/23:0;O	10+12DAP hs	3	[M+H]	1249.75	4277780	18.44	482868256	0.059
A-NH	A-NH-18:0;O3/23:0;O	6+8DAP hs	3	[M+H]	1249.75	435184	18.62	462970592	0.059
A-NH	A-NH-18:0;O3/23:0;O	control	ctrl	[M+H]	1249.75	7420	19.14	0	0
A-NH	A-NH-18:1;O3/23:0;O	6+8DAP hs	1	[M+H]	1247.74	411044	17.15	379445568	0.054
A-NH	A-NH-18:1;O3/23:0;O	10+12DAP	1	[M+H]	1247.74	1421638	17.19	606362048	0.054
A-NH	A-NH-18:1;O3/23:0;O	mature	1	[M+H]	1247.74	1985882	17.24	572242048	0.054
A-NH	A-NH-18:1;O3/23:0;O	10+12DAP hs	1	[M+H]	1247.74	1067771	17.25	520021504	0.078
A-NH	A-NH-18:1;O3/23:0;O	6+8DAP hs	1	[M+H]	1247.74	793672	17.19	480242368	0.078
A-NH	A-NH-18:1;O3/23:0;O	6+8DAP hs	2	[M+H]	1247.74	414058	17.24	371300320	0.078
A-NH	A-NH-18:1;O3/23:0;O	10+12DAP	2	[M+H]	1247.74	1119874	17.23	436137280	0.091
A-NH	A-NH-18:1;O3/23:0;O	mature	2	[M+H]	1247.74	1848543	17.24	517609344	0.091
A-NH	A-NH-18:1;O3/23:0;O	10+12DAP hs	2	[M+H]	1247.74	1136278	17.19	518873440	0.091
A-NH	A-NH-18:1;O3/23:0;O	6+8DAP hs	2	[M+H]	1247.74	663473	17.29	469455712	0.109
A-NH	A-NH-18:1;O3/23:0;O	6+8DAP hs	3	[M+H]	1247.74	566595	17.24	352707232	0.109
A-NH	A-NH-18:1;O3/23:0;O	10+12DAP	3	[M+H]	1247.74	1156292	17.25	559879424	0.109
A-NH	A-NH-18:1;O3/23:0;O	mature	3	[M+H]	1247.74	1586770	17.41	457473248	0.059
A-NH	A-NH-18:1;O3/23:0;O	10+12DAP hs	3	[M+H]	1247.74	1262848	17.11	482868256	0.059
A-NH	A-NH-18:1;O3/23:0;O	6+8DAP hs	3	[M+H]	1247.74	460431	17.2	462970592	0.059
A-NH	A-NH-18:1;O3/23:0;O	control	ctrl	[M+H]	1247.74	28429	17.14	0	0
A-NH	A-NH-18:0;O3/24:0;O	6+8DAP hs	1	[M+H]	1263.77	1036990	20.38	379445568	0.054
A-NH	A-NH-18:0;O3/24:0;O	10+12DAP	1	[M+H]	1263.77	3345039	20	606362048	0.054
A-NH	A-NH-18:0;O3/24:0;O	mature	1	[M+H]	1263.77	11367576	19.95	572242048	0.054
A-NH	A-NH-18:0;O3/24:0;O	10+12DAP hs	1	[M+H]	1263.77	6843395	20.09	520021504	0.078
A-NH	A-NH-18:0;O3/24:0;O	6+8DAP hs	1	[M+H]	1263.77	1099105	19.89	480242368	0.078
A-NH	A-NH-18:0;O3/24:0;O	6+8DAP hs	2	[M+H]	1263.77	1588316	19.95	371300320	0.078
A-NH	A-NH-18:0;O3/24:0;O	10+12DAP	2	[M+H]	1263.77	2650614	19.96	436137280	0.091
A-NH	A-NH-18:0;O3/24:0;O	mature	2	[M+H]	1263.77	10617703	20.06	517609344	0.091
A-NH	A-NH-18:0;O3/24:0;O	10+12DAP hs	2	[M+H]	1263.77	12586053	20.01	518873440	0.091
A-NH	A-NH-18:0;O3/24:0;O	6+8DAP hs	2	[M+H]	1263.77	221710	20	469455712	0.109
A-NH	A-NH-18:0;O3/24:0;O	6+8DAP hs	3	[M+H]	1263.77	2205223	20.08	352707232	0.109
A-NH	A-NH-18:0;O3/24:0;O	10+12DAP	3	[M+H]	1263.77	4764111	19.96	559879424	0.109
A-NH	A-NH-18:0;O3/24:0;O	mature	3	[M+H]	1263.77	11182210	20.04	457473248	0.059
A-NH	A-NH-18:0;O3/24:0;O	10+12DAP hs	3	[M+H]	1263.77	12781030	19.96	482868256	0.059
A-NH	A-NH-18:0;O3/24:0;O	6+8DAP hs	3	[M+H]	1263.77	431642	19.96	462970592	0.059
A-NH	A-NH-18:0;O3/24:0;O	control	ctrl	[M+H]	1263.77	8991	20.54	0	0
A-NH	A-NH-18:0;O3/24:1;O	6+8DAP hs	1	[M+H]	1261.75	3951067	16.95	379445568	0.054
A-NH	A-NH-18:0;O3/24:1;O	10+12DAP	1	[M+H]	1261.75	11414792	16.95	606362048	0.054
A-NH	A-NH-18:0;O3/24:1;O	mature	1	[M+H]	1261.75	22156190	16.91	572242048	0.054
A-NH	A-NH-18:0;O3/24:1;O	10+12DAP hs	1	[M+H]	1261.75	9594497	17.06	520021504	0.078
A-NH	A-NH-18:0;O3/24:1;O	6+8DAP hs	1	[M+H]	1261.75	5027736	17.03	480242368	0.078
A-NH	A-NH-18:0;O3/24:1;O	6+8DAP hs	2	[M+H]	1261.75	4635493	16.99	371300320	0.078
A-NH	A-NH-18:0;O3/24:1;O	10+12DAP	2	[M+H]	1261.75	9916883	17.12	436137280	0.091
A-NH	A-NH-18:0;O3/24:1;O	mature	2	[M+H]	1261.75	22403276	16.93	517609344	0.091
A-NH	A-NH-18:0;O3/24:1;O	10+12DAP hs	2	[M+H]	1261.75	9468272	17.03	518873440	0.091
A-NH	A-NH-18:0;O3/24:1;O	6+8DAP hs	2	[M+H]	1261.75	4292073	17.03	469455712	0.109
A-NH	A-NH-18:0;O3/24:1;O	6+8DAP hs	3	[M+H]	1261.75	5347989	16.98	352707232	0.109
A-NH	A-NH-18:0;O3/24:1;O	10+12DAP	3	[M+H]	1261.75	10506465	16.95	559879424	0.109
A-NH	A-NH-18:0;O3/24:1;O	mature	3	[M+H]	1261.75	19935772	16.99	457473248	0.059
A-NH	A-NH-18:0;O3/24:1;O	10+12DAP hs	3	[M+H]	1261.75	11677453	16.94	482868256	0.059
A-NH	A-NH-18:0;O3/24:1;O	6+8DAP hs	3	[M+H]	1261.75	3760904	16.99	462970592	0.059
A-NH	A-NH-18:0;O3/24:1;O	control	ctrl	[M+H]	1261.75	11771	17.7	0	0
A-NH	A-NH-18:1;O3/24:0;O	6+8DAP hs	1	[M+H]	1261.75	3992693	18.6	379445568	0.054
A-NH	A-NH-18:1;O3/24:0;O	10+12DAP	1	[M+H]	1261.75	10167312	18.64	606362048	0.054
A-NH	A-NH-18:1;O3/24:0;O	mature	1	[M+H]	1261.75	8691316	18.7	572242048	0.054
A-NH	A-NH-18:1;O3/24:0;O	10+12DAP hs	1	[M+H]	1261.75	7347217	18.73	520021504	0.078
A-NH	A-NH-18:1;O3/24:0;O	6+8DAP hs	1	[M+H]	1261.75	5599973	18.66	480242368	0.078
A-NH	A-NH-18:1;O3/24:0;O	6+8DAP hs	2	[M+H]	1261.75	5201282	18.56	371300320	0.078
A-NH	A-NH-18:1;O3/24:0;O	10+12DAP	2	[M+H]	1261.75	8301277	18.65	436137280	0.091
A-NH	A-NH-18:1;O3/24:0;O	mature	2	[M+H]	1261.75	8069843	18.75	517609344	0.091
A-NH	A-NH-18:1;O3/24:0;O	10+12DAP hs	2	[M+H]	1261.75	7797527	18.65	518873440	0.091
A-NH	A-NH-18:1;O3/24:0;O	6+8DAP hs	2	[M+H]	1261.75	4716354	18.7	469455712	0.109
A-NH	A-NH-18:1;O3/24:0;O	6+8DAP hs	3	[M+H]	1261.75	5865789	18.65	352707232	0.109
A-NH	A-NH-18:1;O3/24:0;O	10+12DAP	3	[M+H]	1261.75	10831905	18.63	559879424	0.109
A-NH	A-NH-18:1;O3/24:0;O	mature	3	[M+H]	1261.75	8103348	18.79	457473248	0.059
A-NH	A-NH-18:1;O3/24:0;O	10+12DAP hs	3	[M+H]	1261.75	9649118	18.65	482868256	0.059
A-NH	A-NH-18:1;O3/24:0;O	6+8DAP hs	3	[M+H]	1261.75	3941318	18.72	462970592	0.059
A-NH	A-NH-18:1;O3/24:0;O	control	ctrl	[M+H]	1261.75	42086	19.08	0	0
A-NH	A-NH-18:1;O3/24:1;O	6+8DAP hs	1	[M+H]	1259.74	3563787	15.59	379445568	0.054
A-NH	A-NH-18:1;O3/24:1;O	10+12DAP	1	[M+H]	1259.74	10366163	15.71	606362048	0.054
A-NH	A-NH-18:1;O3/24:1;O	mature	1	[M+H]	1259.74	5813463	15.55	572242048	0.054
A-NH	A-NH-18:1;O3/24:1;O	10+12DAP hs	1	[M+H]	1259.74	6601059	15.74	520021504	0.078
A-NH	A-NH-18:1;O3/24:1;O	6+8DAP hs	1	[M+H]	1259.74	4341523	15.69	480242368	0.078
A-NH	A-NH-18:1;O3/24:1;O	6+8DAP hs	2	[M+H]	1259.74	3901143	15.67	371300320	0.078
A-NH	A-NH-18:1;O3/24:1;O	10+12DAP	2	[M+H]	1259.74	8268467	15.67	436137280	0.091
A-NH	A-NH-18:1;O3/24:1;O	mature	2	[M+H]	1259.74	6399004	15.66	517609344	0.091
A-NH	A-NH-18:1;O3/24:1;O	10+12DAP hs	2	[M+H]	1259.74	6476917	15.74	518873440	0.091
A-NH	A-NH-18:1;O3/24:1;O	6+8DAP hs	2	[M+H]	1259.74	2965690	15.7	469455712	0.109
A-NH	A-NH-18:1;O3/24:1;O	6+8DAP hs	3	[M+H]	1259.74	4579078	15.62	352707232	0.109
A-NH	A-NH-18:1;O3/24:1;O	10+12DAP	3	[M+H]	1259.74	10183429	15.64	559879424	0.109
A-NH	A-NH-18:1;O3/24:1;O	mature	3	[M+H]	1259.74	6526788	15.76	457473248	0.059
A-NH	A-NH-18:1;O3/24:1;O	10+12DAP hs	3	[M+H]	1259.74	7750275	15.55	482868256	0.059
A-NH	A-NH-18:1;O3/24:1;O	6+8DAP hs	3	[M+H]	1259.74	2977133	15.69	462970592	0.059
A-NH	A-NH-18:1;O3/24:1;O	control	ctrl	[M+H]	1259.74	12537	15.61	0	0
A-NH	A-NH-18:0;O3/25:1;O	6+8DAP hs	1	[M+H]	1275.77	957129	18.3	379445568	0.054
A-NH	A-NH-18:0;O3/25:1;O	10+12DAP	1	[M+H]	1275.77	1858587	18.42	606362048	0.054
A-NH	A-NH-18:0;O3/25:1;O	mature	1	[M+H]	1275.77	5703496	18.37	572242048	0.054
A-NH	A-NH-18:0;O3/25:1;O	10+12DAP hs	1	[M+H]	1275.77	3275634	18.38	520021504	0.078
A-NH	A-NH-18:0;O3/25:1;O	6+8DAP hs	1	[M+H]	1275.77	821367	18.34	480242368	0.078
A-NH	A-NH-18:0;O3/25:1;O	6+8DAP hs	2	[M+H]	1275.77	948912	18.52	371300320	0.078
A-NH	A-NH-18:0;O3/25:1;O	10+12DAP	2	[M+H]	1275.77	1870171	18.34	436137280	0.091
A-NH	A-NH-18:0;O3/25:1;O	mature	2	[M+H]	1275.77	5839481	18.28	517609344	0.091
A-NH	A-NH-18:0;O3/25:1;O	10+12DAP hs	2	[M+H]	1275.77	3063267	18.39	518873440	0.091
A-NH	A-NH-18:0;O3/25:1;O	6+8DAP hs	2	[M+H]	1275.77	688065	18.37	469455712	0.109
A-NH	A-NH-18:0;O3/25:1;O	6+8DAP hs	3	[M+H]	1275.77	1288968	18.61	352707232	0.109
A-NH	A-NH-18:0;O3/25:1;O	10+12DAP	3	[M+H]	1275.77	1939869	18.31	559879424	0.109
A-NH	A-NH-18:0;O3/25:1;O	mature	3	[M+H]	1275.77	5787552	18.49	457473248	0.059
A-NH	A-NH-18:0;O3/25:1;O	10+12DAP hs	3	[M+H]	1275.77	3741139	18.29	482868256	0.059
A-NH	A-NH-18:0;O3/25:1;O	6+8DAP hs	3	[M+H]	1275.77	672837	18.36	462970592	0.059
A-NH	A-NH-18:0;O3/25:1;O	control	ctrl	[M+H]	1275.77	0	17.96	0	0
A-NH	A-NH-18:0;O2/16:0;O	6+8DAP hs	1	[M+H]	1135.65	756916	11.14	379445568	0.054
A-NH	A-NH-18:0;O2/16:0;O	10+12DAP	1	[M+H]	1135.65	232500	11.17	606362048	0.054
A-NH	A-NH-18:0;O2/16:0;O	mature	1	[M+H]	1135.65	0	11.06	572242048	0.054
A-NH	A-NH-18:0;O2/16:0;O	10+12DAP hs	1	[M+H]	1135.65	444213	11.28	520021504	0.078
A-NH	A-NH-18:0;O2/16:0;O	6+8DAP hs	1	[M+H]	1135.65	1665518	11.14	480242368	0.078
A-NH	A-NH-18:0;O2/16:0;O	6+8DAP hs	2	[M+H]	1135.65	1094742	11.18	371300320	0.078
A-NH	A-NH-18:0;O2/16:0;O	10+12DAP	2	[M+H]	1135.65	30631	11.17	436137280	0.091
A-NH	A-NH-18:0;O2/16:0;O	mature	2	[M+H]	1135.65	0	11.06	517609344	0.091
A-NH	A-NH-18:0;O2/16:0;O	10+12DAP hs	2	[M+H]	1135.65	484054	11.47	518873440	0.091
A-NH	A-NH-18:0;O2/16:0;O	6+8DAP hs	2	[M+H]	1135.65	1192329	11.15	469455712	0.109
A-NH	A-NH-18:0;O2/16:0;O	6+8DAP hs	3	[M+H]	1135.65	1418975	11.21	352707232	0.109
A-NH	A-NH-18:0;O2/16:0;O	10+12DAP	3	[M+H]	1135.65	142541	11.17	559879424	0.109
A-NH	A-NH-18:0;O2/16:0;O	mature	3	[M+H]	1135.65	0	11.06	457473248	0.059
A-NH	A-NH-18:0;O2/16:0;O	10+12DAP hs	3	[M+H]	1135.65	501154	11.12	482868256	0.059
A-NH	A-NH-18:0;O2/16:0;O	6+8DAP hs	3	[M+H]	1135.65	1017362	11.17	462970592	0.059
A-NH	A-NH-18:0;O2/16:0;O	control	ctrl	[M+H]	1135.65	0	11.06	0	0
A-NH	A-NH-18:0;O2/18:0;O	6+8DAP hs	1	[M+H]	1163.68	3253324	13.61	379445568	0.054
A-NH	A-NH-18:0;O2/18:0;O	10+12DAP	1	[M+H]	1163.68	164693	13.54	606362048	0.054
A-NH	A-NH-18:0;O2/18:0;O	mature	1	[M+H]	1163.68	1162365	13.5	572242048	0.054
A-NH	A-NH-18:0;O2/18:0;O	10+12DAP hs	1	[M+H]	1163.68	1050648	13.57	520021504	0.078
A-NH	A-NH-18:0;O2/18:0;O	6+8DAP hs	1	[M+H]	1163.68	3626778	13.5	480242368	0.078
A-NH	A-NH-18:0;O2/18:0;O	6+8DAP hs	2	[M+H]	1163.68	4938329	13.57	371300320	0.078
A-NH	A-NH-18:0;O2/18:0;O	10+12DAP	2	[M+H]	1163.68	126146	13.56	436137280	0.091
A-NH	A-NH-18:0;O2/18:0;O	mature	2	[M+H]	1163.68	1443650	13.55	517609344	0.091
A-NH	A-NH-18:0;O2/18:0;O	10+12DAP hs	2	[M+H]	1163.68	880694	13.55	518873440	0.091
A-NH	A-NH-18:0;O2/18:0;O	6+8DAP hs	2	[M+H]	1163.68	3011990	13.54	469455712	0.109
A-NH	A-NH-18:0;O2/18:0;O	6+8DAP hs	3	[M+H]	1163.68	6602562	13.46	352707232	0.109
A-NH	A-NH-18:0;O2/18:0;O	10+12DAP	3	[M+H]	1163.68	63968	13.37	559879424	0.109
A-NH	A-NH-18:0;O2/18:0;O	mature	3	[M+H]	1163.68	1635602	13.61	457473248	0.059
A-NH	A-NH-18:0;O2/18:0;O	10+12DAP hs	3	[M+H]	1163.68	1285142	13.49	482868256	0.059
A-NH	A-NH-18:0;O2/18:0;O	6+8DAP hs	3	[M+H]	1163.68	2409108	13.55	462970592	0.059
A-NH	A-NH-18:0;O2/18:0;O	control	ctrl	[M+H]	1163.68	10536	13.7	0	0
A-NH	A-NH-18:0;O3/20:0	6+8DAP hs	1	[M+H]	1191.71	23991318	16.18	379445568	0.054
A-NH	A-NH-18:0;O3/20:0	10+12DAP	1	[M+H]	1191.71	6890246	16.18	606362048	0.054
A-NH	A-NH-18:0;O3/20:0	mature	1	[M+H]	1191.71	4136911	16.51	572242048	0.054
A-NH	A-NH-18:0;O3/20:0	10+12DAP hs	1	[M+H]	1191.71	9237475	16.29	520021504	0.078
A-NH	A-NH-18:0;O3/20:0	6+8DAP hs	1	[M+H]	1191.71	42784452	16.23	480242368	0.078
A-NH	A-NH-18:0;O3/20:0	6+8DAP hs	2	[M+H]	1191.71	28435584	16.25	371300320	0.078
A-NH	A-NH-18:0;O3/20:0	10+12DAP	2	[M+H]	1191.71	6374992	16.27	436137280	0.091
A-NH	A-NH-18:0;O3/20:0	mature	2	[M+H]	1191.71	4683416	16.25	517609344	0.091
A-NH	A-NH-18:0;O3/20:0	10+12DAP hs	2	[M+H]	1191.71	11831987	16.34	518873440	0.091
A-NH	A-NH-18:0;O3/20:0	6+8DAP hs	2	[M+H]	1191.71	29689858	16.32	469455712	0.109
A-NH	A-NH-18:0;O3/20:0	6+8DAP hs	3	[M+H]	1191.71	24750752	16.25	352707232	0.109
A-NH	A-NH-18:0;O3/20:0	10+12DAP	3	[M+H]	1191.71	6575052	16.16	559879424	0.109
A-NH	A-NH-18:0;O3/20:0	mature	3	[M+H]	1191.71	4433974	16.47	457473248	0.059
A-NH	A-NH-18:0;O3/20:0	10+12DAP hs	3	[M+H]	1191.71	15919954	16.17	482868256	0.059
A-NH	A-NH-18:0;O3/20:0	6+8DAP hs	3	[M+H]	1191.71	32011108	16.25	462970592	0.059
A-NH	A-NH-18:0;O3/20:0	control	ctrl	[M+H]	1191.71	99176	17.08	0	0
A-NH	A-NH-18:1;O2/20:0;O	6+8DAP hs	1	[M+H]	1189.7	5168113	15.59	379445568	0.054
A-NH	A-NH-18:1;O2/20:0;O	10+12DAP	1	[M+H]	1189.7	1302422	15.77	606362048	0.054
A-NH	A-NH-18:1;O2/20:0;O	mature	1	[M+H]	1189.7	577851	15.49	572242048	0.054
A-NH	A-NH-18:1;O2/20:0;O	10+12DAP hs	1	[M+H]	1189.7	1902752	15.66	520021504	0.078
A-NH	A-NH-18:1;O2/20:0;O	6+8DAP hs	1	[M+H]	1189.7	5874367	15.62	480242368	0.078
A-NH	A-NH-18:1;O2/20:0;O	6+8DAP hs	2	[M+H]	1189.7	5613726	15.6	371300320	0.078
A-NH	A-NH-18:1;O2/20:0;O	10+12DAP	2	[M+H]	1189.7	1218309	15.67	436137280	0.091
A-NH	A-NH-18:1;O2/20:0;O	mature	2	[M+H]	1189.7	555137	15.56	517609344	0.091
A-NH	A-NH-18:1;O2/20:0;O	10+12DAP hs	2	[M+H]	1189.7	2299831	15.67	518873440	0.091
A-NH	A-NH-18:1;O2/20:0;O	6+8DAP hs	2	[M+H]	1189.7	4059819	15.44	469455712	0.109
A-NH	A-NH-18:1;O2/20:0;O	6+8DAP hs	3	[M+H]	1189.7	5871568	15.56	352707232	0.109
A-NH	A-NH-18:1;O2/20:0;O	10+12DAP	3	[M+H]	1189.7	1579546	15.64	559879424	0.109
A-NH	A-NH-18:1;O2/20:0;O	mature	3	[M+H]	1189.7	583111	15.6	457473248	0.059
A-NH	A-NH-18:1;O2/20:0;O	10+12DAP hs	3	[M+H]	1189.7	2849806	15.59	482868256	0.059
A-NH	A-NH-18:1;O2/20:0;O	6+8DAP hs	3	[M+H]	1189.7	3862559	15.7	462970592	0.059
A-NH	A-NH-18:1;O2/20:0;O	control	ctrl	[M+H]	1189.7	7771	15.19	0	0
A-NH	A-NH-18:0;O3/22:0	6+8DAP hs	1	[M+H]	1219.74	6556927	18.05	379445568	0.054
A-NH	A-NH-18:0;O3/22:0	10+12DAP	1	[M+H]	1219.74	1989069	18.21	606362048	0.054
A-NH	A-NH-18:0;O3/22:0	mature	1	[M+H]	1219.74	5667500	17.96	572242048	0.054
A-NH	A-NH-18:0;O3/22:0	10+12DAP hs	1	[M+H]	1219.74	3887449	18.24	520021504	0.078
A-NH	A-NH-18:0;O3/22:0	6+8DAP hs	1	[M+H]	1219.74	2016254	18.09	480242368	0.078
A-NH	A-NH-18:0;O3/22:0	6+8DAP hs	2	[M+H]	1219.74	6805421	18.01	371300320	0.078
A-NH	A-NH-18:0;O3/22:0	10+12DAP	2	[M+H]	1219.74	2130575	18.21	436137280	0.091
A-NH	A-NH-18:0;O3/22:0	mature	2	[M+H]	1219.74	5423656	18.02	517609344	0.091
A-NH	A-NH-18:0;O3/22:0	10+12DAP hs	2	[M+H]	1219.74	4558288	18.1	518873440	0.091
A-NH	A-NH-18:0;O3/22:0	6+8DAP hs	2	[M+H]	1219.74	1375260	18.16	469455712	0.109
A-NH	A-NH-18:0;O3/22:0	6+8DAP hs	3	[M+H]	1219.74	7148393	18.05	352707232	0.109
A-NH	A-NH-18:0;O3/22:0	10+12DAP	3	[M+H]	1219.74	2161358	18.13	559879424	0.109
A-NH	A-NH-18:0;O3/22:0	mature	3	[M+H]	1219.74	6141460	18.08	457473248	0.059
A-NH	A-NH-18:0;O3/22:0	10+12DAP hs	3	[M+H]	1219.74	5027948	17.96	482868256	0.059
A-NH	A-NH-18:0;O3/22:0	6+8DAP hs	3	[M+H]	1219.74	1126229	18.13	462970592	0.059
A-NH	A-NH-18:0;O3/22:0	control	ctrl	[M+H]	1219.74	3087	18.48	0	0
A-NH	A-NH-18:0;O2/22:0;O	6+8DAP hs	1	[M+H]	1219.74	673451	19.34	379445568	0.054
A-NH	A-NH-18:0;O2/22:0;O	10+12DAP	1	[M+H]	1219.74	119615	19.45	606362048	0.054
A-NH	A-NH-18:0;O2/22:0;O	mature	1	[M+H]	1219.74	244479	19.55	572242048	0.054
A-NH	A-NH-18:0;O2/22:0;O	10+12DAP hs	1	[M+H]	1219.74	89466	19.55	520021504	0.078
A-NH	A-NH-18:0;O2/22:0;O	6+8DAP hs	1	[M+H]	1219.74	3655263	19.36	480242368	0.078
A-NH	A-NH-18:0;O2/22:0;O	6+8DAP hs	2	[M+H]	1219.74	1649119	19.34	371300320	0.078
A-NH	A-NH-18:0;O2/22:0;O	10+12DAP	2	[M+H]	1219.74	107759	19.43	436137280	0.091
A-NH	A-NH-18:0;O2/22:0;O	mature	2	[M+H]	1219.74	353570	19.44	517609344	0.091
A-NH	A-NH-18:0;O2/22:0;O	10+12DAP hs	2	[M+H]	1219.74	468336	19.5	518873440	0.091
A-NH	A-NH-18:0;O2/22:0;O	6+8DAP hs	2	[M+H]	1219.74	1022653	19.34	469455712	0.109
A-NH	A-NH-18:0;O2/22:0;O	6+8DAP hs	3	[M+H]	1219.74	1195503	19.4	352707232	0.109
A-NH	A-NH-18:0;O2/22:0;O	10+12DAP	3	[M+H]	1219.74	263856	19.45	559879424	0.109
A-NH	A-NH-18:0;O2/22:0;O	mature	3	[M+H]	1219.74	498041	19.48	457473248	0.059
A-NH	A-NH-18:0;O2/22:0;O	10+12DAP hs	3	[M+H]	1219.74	426603	19.4	482868256	0.059
A-NH	A-NH-18:0;O2/22:0;O	6+8DAP hs	3	[M+H]	1219.74	994583	19.36	462970592	0.059
A-NH	A-NH-18:0;O2/22:0;O	control	ctrl	[M+H]	1219.74	12629	19.79	0	0
A-NH	A-NH-18:0;O3/23:0	6+8DAP hs	1	[M+H]	1233.76	32523	19.61	379445568	0.054
A-NH	A-NH-18:0;O3/23:0	10+12DAP	1	[M+H]	1233.76	28167	19.8	606362048	0.054
A-NH	A-NH-18:0;O3/23:0	mature	1	[M+H]	1233.76	1000618	19.41	572242048	0.054
A-NH	A-NH-18:0;O3/23:0	10+12DAP hs	1	[M+H]	1233.76	243676	19.53	520021504	0.078
A-NH	A-NH-18:0;O3/23:0	6+8DAP hs	1	[M+H]	1233.76	0	19.32	480242368	0.078
A-NH	A-NH-18:0;O3/23:0	6+8DAP hs	2	[M+H]	1233.76	24619	19.45	371300320	0.078
A-NH	A-NH-18:0;O3/23:0	10+12DAP	2	[M+H]	1233.76	102232	19.86	436137280	0.091
A-NH	A-NH-18:0;O3/23:0	mature	2	[M+H]	1233.76	672957	19.61	517609344	0.091
A-NH	A-NH-18:0;O3/23:0	10+12DAP hs	2	[M+H]	1233.76	250408	19.55	518873440	0.091
A-NH	A-NH-18:0;O3/23:0	6+8DAP hs	2	[M+H]	1233.76	0	19.32	469455712	0.109
A-NH	A-NH-18:0;O3/23:0	6+8DAP hs	3	[M+H]	1233.76	0	19.32	352707232	0.109
A-NH	A-NH-18:0;O3/23:0	10+12DAP	3	[M+H]	1233.76	221338	19.65	559879424	0.109
A-NH	A-NH-18:0;O3/23:0	mature	3	[M+H]	1233.76	704459	19.82	457473248	0.059
A-NH	A-NH-18:0;O3/23:0	10+12DAP hs	3	[M+H]	1233.76	663409	19.35	482868256	0.059
A-NH	A-NH-18:0;O3/23:0	6+8DAP hs	3	[M+H]	1233.76	31630	19.75	462970592	0.059
A-NH	A-NH-18:0;O3/23:0	control	ctrl	[M+H]	1233.76	11697	19.33	0	0
A-NH	A-NH-18:0;O3/24:0	6+8DAP hs	1	[M+H]	1247.78	6035640	20.58	379445568	0.054
A-NH	A-NH-18:0;O3/24:0	10+12DAP	1	[M+H]	1247.78	3964301	20.6	606362048	0.054
A-NH	A-NH-18:0;O3/24:0	mature	1	[M+H]	1247.78	1372641	20.92	572242048	0.054
A-NH	A-NH-18:0;O3/24:0	10+12DAP hs	1	[M+H]	1247.78	8218004	20.76	520021504	0.078
A-NH	A-NH-18:0;O3/24:0	6+8DAP hs	1	[M+H]	1247.78	2042715	20.66	480242368	0.078
A-NH	A-NH-18:0;O3/24:0	6+8DAP hs	2	[M+H]	1247.78	6574879	20.6	371300320	0.078
A-NH	A-NH-18:0;O3/24:0	10+12DAP	2	[M+H]	1247.78	5098855	20.56	436137280	0.091
A-NH	A-NH-18:0;O3/24:0	mature	2	[M+H]	1247.78	1661564	20.63	517609344	0.091
A-NH	A-NH-18:0;O3/24:0	10+12DAP hs	2	[M+H]	1247.78	14372050	20.76	518873440	0.091
A-NH	A-NH-18:0;O3/24:0	6+8DAP hs	2	[M+H]	1247.78	1150198	20.67	469455712	0.109
A-NH	A-NH-18:0;O3/24:0	6+8DAP hs	3	[M+H]	1247.78	6360013	20.56	352707232	0.109
A-NH	A-NH-18:0;O3/24:0	10+12DAP	3	[M+H]	1247.78	6951393	20.48	559879424	0.109
A-NH	A-NH-18:0;O3/24:0	mature	3	[M+H]	1247.78	1856194	20.73	457473248	0.059
A-NH	A-NH-18:0;O3/24:0	10+12DAP hs	3	[M+H]	1247.78	12049114	20.52	482868256	0.059
A-NH	A-NH-18:0;O3/24:0	6+8DAP hs	3	[M+H]	1247.78	863814	20.53	462970592	0.059
A-NH	A-NH-18:0;O3/24:0	control	ctrl	[M+H]	1247.78	1834788	20.83	0	0
A-NH	A-NH-18:0;O3/24:1	6+8DAP hs	1	[M+H]	1245.76	1298541	18.08	379445568	0.054
A-NH	A-NH-18:0;O3/24:1	10+12DAP	1	[M+H]	1245.76	1951585	18.18	606362048	0.054
A-NH	A-NH-18:0;O3/24:1	mature	1	[M+H]	1245.76	3023493	17.96	572242048	0.054
A-NH	A-NH-18:0;O3/24:1	10+12DAP hs	1	[M+H]	1245.76	2337244	17.9	520021504	0.078
A-NH	A-NH-18:0;O3/24:1	6+8DAP hs	1	[M+H]	1245.76	467525	17.72	480242368	0.078
A-NH	A-NH-18:0;O3/24:1	6+8DAP hs	2	[M+H]	1245.76	1550914	18.03	371300320	0.078
A-NH	A-NH-18:0;O3/24:1	10+12DAP	2	[M+H]	1245.76	1590895	18.06	436137280	0.091
A-NH	A-NH-18:0;O3/24:1	mature	2	[M+H]	1245.76	3134803	17.96	517609344	0.091
A-NH	A-NH-18:0;O3/24:1	10+12DAP hs	2	[M+H]	1245.76	2313662	17.94	518873440	0.091
A-NH	A-NH-18:0;O3/24:1	6+8DAP hs	2	[M+H]	1245.76	336723	18.16	469455712	0.109
A-NH	A-NH-18:0;O3/24:1	6+8DAP hs	3	[M+H]	1245.76	1531668	18.03	352707232	0.109
A-NH	A-NH-18:0;O3/24:1	10+12DAP	3	[M+H]	1245.76	1954551	17.7	559879424	0.109
A-NH	A-NH-18:0;O3/24:1	mature	3	[M+H]	1245.76	3155836	18.07	457473248	0.059
A-NH	A-NH-18:0;O3/24:1	10+12DAP hs	3	[M+H]	1245.76	3110707	18	482868256	0.059
A-NH	A-NH-18:0;O3/24:1	6+8DAP hs	3	[M+H]	1245.76	115052	17.85	462970592	0.059
A-NH	A-NH-18:0;O3/24:1	control	ctrl	[M+H]	1245.76	23591	17.94	0	0
A-NH	B-NAC-38:0;O4	6+8DAP hs	1	[M+H]	1411.77	323204	12.19	379445568	0.054
A-NH	B-NAC-38:0;O4	10+12DAP	1	[M+H]	1411.77	276726	12.13	606362048	0.054
A-NH	B-NAC-38:0;O4	mature	1	[M+H]	1411.77	155436	12.16	572242048	0.054
A-NH	B-NAC-38:0;O4	10+12DAP hs	1	[M+H]	1411.77	538726	12.14	520021504	0.078
A-NH	B-NAC-38:0;O4	6+8DAP hs	1	[M+H]	1411.77	267192	12.14	480242368	0.078
A-NH	B-NAC-38:0;O4	6+8DAP hs	2	[M+H]	1411.77	338713	12.14	371300320	0.078
A-NH	B-NAC-38:0;O4	10+12DAP	2	[M+H]	1411.77	106923	12.17	436137280	0.091
A-NH	B-NAC-38:0;O4	mature	2	[M+H]	1411.77	182498	12.2	517609344	0.091
A-NH	B-NAC-38:0;O4	10+12DAP hs	2	[M+H]	1411.77	316651	12.17	518873440	0.091
A-NH	B-NAC-38:0;O4	6+8DAP hs	2	[M+H]	1411.77	250264	12.25	469455712	0.109
A-NH	B-NAC-38:0;O4	6+8DAP hs	3	[M+H]	1411.77	551015	12.14	352707232	0.109
A-NH	B-NAC-38:0;O4	10+12DAP	3	[M+H]	1411.77	226941	12.15	559879424	0.109
A-NH	B-NAC-38:0;O4	mature	3	[M+H]	1411.77	200392	12.27	457473248	0.059
A-NH	B-NAC-38:0;O4	10+12DAP hs	3	[M+H]	1411.77	664759	12.1	482868256	0.059
A-NH	B-NAC-38:0;O4	6+8DAP hs	3	[M+H]	1411.77	268287	12.15	462970592	0.059
A-NH	B-NAC-38:0;O4	control	ctrl	[M+H]	1411.77	0	12.05	0	0
B-NAC	B-NAC-18:0;O3/23:0;O	6+8DAP hs	1	[M+H]	1453.82	2023772	16.02	379445568	0.054
B-NAC	B-NAC-18:0;O3/23:0;O	10+12DAP	1	[M+H]	1453.82	661686	16.07	606362048	0.054
B-NAC	B-NAC-18:0;O3/23:0;O	mature	1	[M+H]	1453.82	3484310	16.03	572242048	0.054
B-NAC	B-NAC-18:0;O3/23:0;O	10+12DAP hs	1	[M+H]	1453.82	1434850	16.1	520021504	0.078
B-NAC	B-NAC-18:0;O3/23:0;O	6+8DAP hs	1	[M+H]	1453.82	1385473	16.03	480242368	0.078
B-NAC	B-NAC-18:0;O3/23:0;O	6+8DAP hs	2	[M+H]	1453.82	2058133	16.07	371300320	0.078
B-NAC	B-NAC-18:0;O3/23:0;O	10+12DAP	2	[M+H]	1453.82	553575	16.04	436137280	0.091
B-NAC	B-NAC-18:0;O3/23:0;O	mature	2	[M+H]	1453.82	4120098	16.08	517609344	0.091
B-NAC	B-NAC-18:0;O3/23:0;O	10+12DAP hs	2	[M+H]	1453.82	1578371	16.14	518873440	0.091
B-NAC	B-NAC-18:0;O3/23:0;O	6+8DAP hs	2	[M+H]	1453.82	766447	16.08	469455712	0.109
B-NAC	B-NAC-18:0;O3/23:0;O	6+8DAP hs	3	[M+H]	1453.82	2124332	16.03	352707232	0.109
B-NAC	B-NAC-18:0;O3/23:0;O	10+12DAP	3	[M+H]	1453.82	773643	16.02	559879424	0.109
B-NAC	B-NAC-18:0;O3/23:0;O	mature	3	[M+H]	1453.82	4321980	16.13	457473248	0.059
B-NAC	B-NAC-18:0;O3/23:0;O	10+12DAP hs	3	[M+H]	1453.82	1845814	15.98	482868256	0.059
B-NAC	B-NAC-18:0;O3/23:0;O	6+8DAP hs	3	[M+H]	1453.82	486191	16.06	462970592	0.059
B-NAC	B-NAC-18:0;O3/23:0;O	control	ctrl	[M+H]	1453.82	0	15.84	0	0
B-NAC	B-NAC-18:0;O3/23:0	6+8DAP hs	1	[M+H]	1451.84	7072854	18.2	379445568	0.054
B-NAC	B-NAC-18:0;O3/23:0	10+12DAP	1	[M+H]	1451.84	15286108	18.64	606362048	0.054
B-NAC	B-NAC-18:0;O3/23:0	mature	1	[M+H]	1451.84	14000770	18.59	572242048	0.054
B-NAC	B-NAC-18:0;O3/23:0	10+12DAP hs	1	[M+H]	1451.84	15639330	18.67	520021504	0.078
B-NAC	B-NAC-18:0;O3/23:0	6+8DAP hs	1	[M+H]	1451.84	8063866	18.65	480242368	0.078
B-NAC	B-NAC-18:0;O3/23:0	6+8DAP hs	2	[M+H]	1451.84	7692906	18.24	371300320	0.078
B-NAC	B-NAC-18:0;O3/23:0	10+12DAP	2	[M+H]	1451.84	13642335	18.64	436137280	0.091
B-NAC	B-NAC-18:0;O3/23:0	mature	2	[M+H]	1451.84	14451319	18.66	517609344	0.091
B-NAC	B-NAC-18:0;O3/23:0	10+12DAP hs	2	[M+H]	1451.84	15726071	18.65	518873440	0.091
B-NAC	B-NAC-18:0;O3/23:0	6+8DAP hs	2	[M+H]	1451.84	7570325	18.65	469455712	0.109
B-NAC	B-NAC-18:0;O3/23:0	6+8DAP hs	3	[M+H]	1451.84	8870964	18.26	352707232	0.109
B-NAC	B-NAC-18:0;O3/23:0	10+12DAP	3	[M+H]	1451.84	15042543	18.59	559879424	0.109
B-NAC	B-NAC-18:0;O3/23:0	mature	3	[M+H]	1451.84	14465086	18.75	457473248	0.059
B-NAC	B-NAC-18:0;O3/23:0	10+12DAP hs	3	[M+H]	1451.84	17729838	18.56	482868256	0.059
B-NAC	B-NAC-18:0;O3/23:0	6+8DAP hs	3	[M+H]	1451.84	6501278	18.62	462970592	0.059
B-NAC	B-NAC-18:0;O3/23:0	control	ctrl	[M+H]	1451.84	19690	18.52	0	0
B-NAC	B-NAC-18:0;O3/24:0;O	6+8DAP hs	1	[M+H]	1467.83	18715308	17.45	379445568	0.054
B-NAC	B-NAC-18:0;O3/24:0;O	10+12DAP	1	[M+H]	1467.83	10787638	17.45	606362048	0.054
B-NAC	B-NAC-18:0;O3/24:0;O	mature	1	[M+H]	1467.83	21600476	17.44	572242048	0.054
B-NAC	B-NAC-18:0;O3/24:0;O	10+12DAP hs	1	[M+H]	1467.83	20626256	17.54	520021504	0.078
B-NAC	B-NAC-18:0;O3/24:0;O	6+8DAP hs	1	[M+H]	1467.83	18223118	17.5	480242368	0.078
B-NAC	B-NAC-18:0;O3/24:0;O	6+8DAP hs	2	[M+H]	1467.83	21353382	17.46	371300320	0.078
B-NAC	B-NAC-18:0;O3/24:0;O	10+12DAP	2	[M+H]	1467.83	10820512	17.47	436137280	0.091
B-NAC	B-NAC-18:0;O3/24:0;O	mature	2	[M+H]	1467.83	21013728	17.5	517609344	0.091
B-NAC	B-NAC-18:0;O3/24:0;O	10+12DAP hs	2	[M+H]	1467.83	20291086	17.53	518873440	0.091
B-NAC	B-NAC-18:0;O3/24:0;O	6+8DAP hs	2	[M+H]	1467.83	17347968	17.53	469455712	0.109
B-NAC	B-NAC-18:0;O3/24:0;O	6+8DAP hs	3	[M+H]	1467.83	25176322	17.47	352707232	0.109
B-NAC	B-NAC-18:0;O3/24:0;O	10+12DAP	3	[M+H]	1467.83	11330415	17.47	559879424	0.109
B-NAC	B-NAC-18:0;O3/24:0;O	mature	3	[M+H]	1467.83	22094416	17.59	457473248	0.059
B-NAC	B-NAC-18:0;O3/24:0;O	10+12DAP hs	3	[M+H]	1467.83	22739880	17.42	482868256	0.059
B-NAC	B-NAC-18:0;O3/24:0;O	6+8DAP hs	3	[M+H]	1467.83	16233253	17.47	462970592	0.059
B-NAC	B-NAC-18:0;O3/24:0;O	control	ctrl	[M+H]	1467.83	0	16.88	0	0
B-NAC	B-NAC-18:0;O3/24:0	6+8DAP hs	1	[M+H]	1451.84	7072854	18.2	379445568	0.054
B-NAC	B-NAC-18:0;O3/24:0	10+12DAP	1	[M+H]	1451.84	15367572	18.64	606362048	0.054
B-NAC	B-NAC-18:0;O3/24:0	mature	1	[M+H]	1451.84	14133948	18.59	572242048	0.054
B-NAC	B-NAC-18:0;O3/24:0	10+12DAP hs	1	[M+H]	1451.84	15804558	18.67	520021504	0.078
B-NAC	B-NAC-18:0;O3/24:0	6+8DAP hs	1	[M+H]	1451.84	8061729	18.65	480242368	0.078
B-NAC	B-NAC-18:0;O3/24:0	6+8DAP hs	2	[M+H]	1451.84	7692906	18.24	371300320	0.078
B-NAC	B-NAC-18:0;O3/24:0	10+12DAP	2	[M+H]	1451.84	13797283	18.64	436137280	0.091
B-NAC	B-NAC-18:0;O3/24:0	mature	2	[M+H]	1451.84	14422049	18.66	517609344	0.091
B-NAC	B-NAC-18:0;O3/24:0	10+12DAP hs	2	[M+H]	1451.84	15166899	18.65	518873440	0.091
B-NAC	B-NAC-18:0;O3/24:0	6+8DAP hs	2	[M+H]	1451.84	7570325	18.65	469455712	0.109
B-NAC	B-NAC-18:0;O3/24:0	6+8DAP hs	3	[M+H]	1451.84	8848583	18.26	352707232	0.109
B-NAC	B-NAC-18:0;O3/24:0	10+12DAP	3	[M+H]	1451.84	15109232	18.59	559879424	0.109
B-NAC	B-NAC-18:0;O3/24:0	mature	3	[M+H]	1451.84	14522377	18.75	457473248	0.059
B-NAC	B-NAC-18:0;O3/24:0	10+12DAP hs	3	[M+H]	1451.84	17757874	18.56	482868256	0.059
B-NAC	B-NAC-18:0;O3/24:0	6+8DAP hs	3	[M+H]	1451.84	6503001	18.62	462970592	0.059
B-NAC	B-NAC-18:0;O3/24:0	control	ctrl	[M+H]	1451.84	19690	18.52	0	0
B-NAC	B-NAC-18:0;O3/24:1;O	6+8DAP hs	1	[M+H]	1465.82	969834	14.56	379445568	0.054
B-NAC	B-NAC-18:0;O3/24:1;O	10+12DAP	1	[M+H]	1465.82	1964235	14.47	606362048	0.054
B-NAC	B-NAC-18:0;O3/24:1;O	mature	1	[M+H]	1465.82	519514	14.53	572242048	0.054
B-NAC	B-NAC-18:0;O3/24:1;O	10+12DAP hs	1	[M+H]	1465.82	2203441	14.55	520021504	0.078
B-NAC	B-NAC-18:0;O3/24:1;O	6+8DAP hs	1	[M+H]	1465.82	1452128	14.48	480242368	0.078
B-NAC	B-NAC-18:0;O3/24:1;O	6+8DAP hs	2	[M+H]	1465.82	893312	14.57	371300320	0.078
B-NAC	B-NAC-18:0;O3/24:1;O	10+12DAP	2	[M+H]	1465.82	1472574	14.45	436137280	0.091
B-NAC	B-NAC-18:0;O3/24:1;O	mature	2	[M+H]	1465.82	345821	14.62	517609344	0.091
B-NAC	B-NAC-18:0;O3/24:1;O	10+12DAP hs	2	[M+H]	1465.82	2292800	14.53	518873440	0.091
B-NAC	B-NAC-18:0;O3/24:1;O	6+8DAP hs	2	[M+H]	1465.82	1311753	14.56	469455712	0.109
B-NAC	B-NAC-18:0;O3/24:1;O	6+8DAP hs	3	[M+H]	1465.82	1217640	14.51	352707232	0.109
B-NAC	B-NAC-18:0;O3/24:1;O	10+12DAP	3	[M+H]	1465.82	1834119	14.56	559879424	0.109
B-NAC	B-NAC-18:0;O3/24:1;O	mature	3	[M+H]	1465.82	633315	14.58	457473248	0.059
B-NAC	B-NAC-18:0;O3/24:1;O	10+12DAP hs	3	[M+H]	1465.82	2657066	14.51	482868256	0.059
B-NAC	B-NAC-18:0;O3/24:1;O	6+8DAP hs	3	[M+H]	1465.82	1069402	14.53	462970592	0.059
B-NAC	B-NAC-18:0;O3/24:1;O	control	ctrl	[M+H]	1465.82	3953	14.71	0	0
B-NAC	B-NAC-18:1;O3/24:0;O	6+8DAP hs	1	[M+H]	1465.82	2890224	16.18	379445568	0.054
B-NAC	B-NAC-18:1;O3/24:0;O	10+12DAP	1	[M+H]	1465.82	2228573	16.18	606362048	0.054
B-NAC	B-NAC-18:1;O3/24:0;O	mature	1	[M+H]	1465.82	4851162	16.26	572242048	0.054
B-NAC	B-NAC-18:1;O3/24:0;O	10+12DAP hs	1	[M+H]	1465.82	2404296	16.31	520021504	0.078
B-NAC	B-NAC-18:1;O3/24:0;O	6+8DAP hs	1	[M+H]	1465.82	2919883	16.29	480242368	0.078
B-NAC	B-NAC-18:1;O3/24:0;O	6+8DAP hs	2	[M+H]	1465.82	3824832	16.25	371300320	0.078
B-NAC	B-NAC-18:1;O3/24:0;O	10+12DAP	2	[M+H]	1465.82	1803113	16.27	436137280	0.091
B-NAC	B-NAC-18:1;O3/24:0;O	mature	2	[M+H]	1465.82	5235225	16.34	517609344	0.091
B-NAC	B-NAC-18:1;O3/24:0;O	10+12DAP hs	2	[M+H]	1465.82	2522403	16.34	518873440	0.091
B-NAC	B-NAC-18:1;O3/24:0;O	6+8DAP hs	2	[M+H]	1465.82	2644972	16.34	469455712	0.109
B-NAC	B-NAC-18:1;O3/24:0;O	6+8DAP hs	3	[M+H]	1465.82	3986015	16.26	352707232	0.109
B-NAC	B-NAC-18:1;O3/24:0;O	10+12DAP	3	[M+H]	1465.82	1945951	16.28	559879424	0.109
B-NAC	B-NAC-18:1;O3/24:0;O	mature	3	[M+H]	1465.82	5055389	16.35	457473248	0.059
B-NAC	B-NAC-18:1;O3/24:0;O	10+12DAP hs	3	[M+H]	1465.82	3302844	16.26	482868256	0.059
B-NAC	B-NAC-18:1;O3/24:0;O	6+8DAP hs	3	[M+H]	1465.82	2676234	16.25	462970592	0.059
B-NAC	B-NAC-18:1;O3/24:0;O	control	ctrl	[M+H]	1465.82	3912	16.02	0	0
B-NAC	B-NAC-42:1;O3	6+8DAP hs	1	[M+H]	1449.82	1145347	17.35	379445568	0.054
B-NAC	B-NAC-42:1;O3	10+12DAP	1	[M+H]	1449.82	4241777	17.42	606362048	0.054
B-NAC	B-NAC-42:1;O3	mature	1	[M+H]	1449.82	1635123	17.37	572242048	0.054
B-NAC	B-NAC-42:1;O3	10+12DAP hs	1	[M+H]	1449.82	2636838	17.49	520021504	0.078
B-NAC	B-NAC-42:1;O3	6+8DAP hs	1	[M+H]	1449.82	2234216	17.36	480242368	0.078
B-NAC	B-NAC-42:1;O3	6+8DAP hs	2	[M+H]	1449.82	1167697	17.08	371300320	0.078
B-NAC	B-NAC-42:1;O3	10+12DAP	2	[M+H]	1449.82	3379141	17.37	436137280	0.091
B-NAC	B-NAC-42:1;O3	mature	2	[M+H]	1449.82	1612517	17.44	517609344	0.091
B-NAC	B-NAC-42:1;O3	10+12DAP hs	2	[M+H]	1449.82	2891476	17.49	518873440	0.091
B-NAC	B-NAC-42:1;O3	6+8DAP hs	2	[M+H]	1449.82	2205185	17.44	469455712	0.109
B-NAC	B-NAC-42:1;O3	6+8DAP hs	3	[M+H]	1449.82	1574076	17.04	352707232	0.109
B-NAC	B-NAC-42:1;O3	10+12DAP	3	[M+H]	1449.82	3284535	17.36	559879424	0.109
B-NAC	B-NAC-42:1;O3	mature	3	[M+H]	1449.82	2208802	17.52	457473248	0.059
B-NAC	B-NAC-42:1;O3	10+12DAP hs	3	[M+H]	1449.82	2864898	17.34	482868256	0.059
B-NAC	B-NAC-42:1;O3	6+8DAP hs	3	[M+H]	1449.82	2280529	17.39	462970592	0.059
B-NAC	B-NAC-42:1;O3	control	ctrl	[M+H]	1449.82	0	16.91	0	0
B-NAC	B-NAC-42:2;O4	6+8DAP hs	1	[M+H]	1463.8	240769	13.45	379445568	0.054
B-NAC	B-NAC-42:2;O4	10+12DAP	1	[M+H]	1463.8	204632	13.5	606362048	0.054
B-NAC	B-NAC-42:2;O4	mature	1	[M+H]	1463.8	394879	13.5	572242048	0.054
B-NAC	B-NAC-42:2;O4	10+12DAP hs	1	[M+H]	1463.8	482805	13.59	520021504	0.078
B-NAC	B-NAC-42:2;O4	6+8DAP hs	1	[M+H]	1463.8	126922	13.46	480242368	0.078
B-NAC	B-NAC-42:2;O4	6+8DAP hs	2	[M+H]	1463.8	554413	13.48	371300320	0.078
B-NAC	B-NAC-42:2;O4	10+12DAP	2	[M+H]	1463.8	189021	13.44	436137280	0.091
B-NAC	B-NAC-42:2;O4	mature	2	[M+H]	1463.8	567471	13.55	517609344	0.091
B-NAC	B-NAC-42:2;O4	10+12DAP hs	2	[M+H]	1463.8	609166	13.49	518873440	0.091
B-NAC	B-NAC-42:2;O4	6+8DAP hs	2	[M+H]	1463.8	196482	13.53	469455712	0.109
B-NAC	B-NAC-42:2;O4	6+8DAP hs	3	[M+H]	1463.8	572482	13.48	352707232	0.109
B-NAC	B-NAC-42:2;O4	10+12DAP	3	[M+H]	1463.8	133976	13.4	559879424	0.109
B-NAC	B-NAC-42:2;O4	mature	3	[M+H]	1463.8	659060	13.6	457473248	0.059
B-NAC	B-NAC-42:2;O4	10+12DAP hs	3	[M+H]	1463.8	743654	13.43	482868256	0.059
B-NAC	B-NAC-42:2;O4	6+8DAP hs	3	[M+H]	1463.8	110875	13.55	462970592	0.059
B-NAC	B-NAC-42:2;O4	control	ctrl	[M+H]	1463.8	0	13.38	0	0
B-NAC	B-NAC-18:0;O3/25:0;O	6+8DAP hs	1	[M+H]	1481.85	1284575	18.99	379445568	0.054
B-NAC	B-NAC-18:0;O3/25:0;O	10+12DAP	1	[M+H]	1481.85	59112	18.89	606362048	0.054
B-NAC	B-NAC-18:0;O3/25:0;O	mature	1	[M+H]	1481.85	2199885	18.88	572242048	0.054
B-NAC	B-NAC-18:0;O3/25:0;O	10+12DAP hs	1	[M+H]	1481.85	838379	18.99	520021504	0.078
B-NAC	B-NAC-18:0;O3/25:0;O	6+8DAP hs	1	[M+H]	1481.85	276652	18.9	480242368	0.078
B-NAC	B-NAC-18:0;O3/25:0;O	6+8DAP hs	2	[M+H]	1481.85	813284	18.93	371300320	0.078
B-NAC	B-NAC-18:0;O3/25:0;O	10+12DAP	2	[M+H]	1481.85	184128	18.91	436137280	0.091
B-NAC	B-NAC-18:0;O3/25:0;O	mature	2	[M+H]	1481.85	3161712	18.98	517609344	0.091
B-NAC	B-NAC-18:0;O3/25:0;O	10+12DAP hs	2	[M+H]	1481.85	1169379	19.06	518873440	0.091
B-NAC	B-NAC-18:0;O3/25:0;O	6+8DAP hs	2	[M+H]	1481.85	710736	18.99	469455712	0.109
B-NAC	B-NAC-18:0;O3/25:0;O	6+8DAP hs	3	[M+H]	1481.85	2095589	18.94	352707232	0.109
B-NAC	B-NAC-18:0;O3/25:0;O	10+12DAP	3	[M+H]	1481.85	128281	18.99	559879424	0.109
B-NAC	B-NAC-18:0;O3/25:0;O	mature	3	[M+H]	1481.85	2612159	19.07	457473248	0.059
B-NAC	B-NAC-18:0;O3/25:0;O	10+12DAP hs	3	[M+H]	1481.85	861605	18.9	482868256	0.059
B-NAC	B-NAC-18:0;O3/25:0;O	6+8DAP hs	3	[M+H]	1481.85	151516	18.91	462970592	0.059
B-NAC	B-NAC-18:0;O3/25:0;O	control	ctrl	[M+H]	1481.85	0	18.89	0	0
B-NAC	B-NAC-18:0;O3/25:1;O	6+8DAP hs	1	[M+H]	1479.83	1007794	15.86	379445568	0.054
B-NAC	B-NAC-18:0;O3/25:1;O	10+12DAP	1	[M+H]	1479.83	818423	15.9	606362048	0.054
B-NAC	B-NAC-18:0;O3/25:1;O	mature	1	[M+H]	1479.83	61987	15.82	572242048	0.054
B-NAC	B-NAC-18:0;O3/25:1;O	10+12DAP hs	1	[M+H]	1479.83	1834215	15.93	520021504	0.078
B-NAC	B-NAC-18:0;O3/25:1;O	6+8DAP hs	1	[M+H]	1479.83	920813	15.92	480242368	0.078
B-NAC	B-NAC-18:0;O3/25:1;O	6+8DAP hs	2	[M+H]	1479.83	991567	15.87	371300320	0.078
B-NAC	B-NAC-18:0;O3/25:1;O	10+12DAP	2	[M+H]	1479.83	760570	15.81	436137280	0.091
B-NAC	B-NAC-18:0;O3/25:1;O	mature	2	[M+H]	1479.83	92087	15.9	517609344	0.091
B-NAC	B-NAC-18:0;O3/25:1;O	10+12DAP hs	2	[M+H]	1479.83	1643821	15.92	518873440	0.091
B-NAC	B-NAC-18:0;O3/25:1;O	6+8DAP hs	2	[M+H]	1479.83	740975	15.92	469455712	0.109
B-NAC	B-NAC-18:0;O3/25:1;O	6+8DAP hs	3	[M+H]	1479.83	1515487	15.9	352707232	0.109
B-NAC	B-NAC-18:0;O3/25:1;O	10+12DAP	3	[M+H]	1479.83	672947	15.8	559879424	0.109
B-NAC	B-NAC-18:0;O3/25:1;O	mature	3	[M+H]	1479.83	157042	15.9	457473248	0.059
B-NAC	B-NAC-18:0;O3/25:1;O	10+12DAP hs	3	[M+H]	1479.83	1254828	15.8	482868256	0.059
B-NAC	B-NAC-18:0;O3/25:1;O	6+8DAP hs	3	[M+H]	1479.83	976261	15.9	462970592	0.059
B-NAC	B-NAC-18:0;O3/25:1;O	control	ctrl	[M+H]	1479.83	0	15.73	0	0
B-NAC	B-NAC-18:0;O3/26:1;O	6+8DAP hs	1	[M+H]	1493.85	1686577	17.21	379445568	0.054
B-NAC	B-NAC-18:0;O3/26:1;O	10+12DAP	1	[M+H]	1493.85	1769496	17.19	606362048	0.054
B-NAC	B-NAC-18:0;O3/26:1;O	mature	1	[M+H]	1493.85	417507	17.23	572242048	0.054
B-NAC	B-NAC-18:0;O3/26:1;O	10+12DAP hs	1	[M+H]	1493.85	2237450	17.29	520021504	0.078
B-NAC	B-NAC-18:0;O3/26:1;O	6+8DAP hs	1	[M+H]	1493.85	2164629	17.19	480242368	0.078
B-NAC	B-NAC-18:0;O3/26:1;O	6+8DAP hs	2	[M+H]	1493.85	1746138	17.11	371300320	0.078
B-NAC	B-NAC-18:0;O3/26:1;O	10+12DAP	2	[M+H]	1493.85	1579053	17.23	436137280	0.091
B-NAC	B-NAC-18:0;O3/26:1;O	mature	2	[M+H]	1493.85	322989	17.27	517609344	0.091
B-NAC	B-NAC-18:0;O3/26:1;O	10+12DAP hs	2	[M+H]	1493.85	2236417	17.33	518873440	0.091
B-NAC	B-NAC-18:0;O3/26:1;O	6+8DAP hs	2	[M+H]	1493.85	2144774	17.27	469455712	0.109
B-NAC	B-NAC-18:0;O3/26:1;O	6+8DAP hs	3	[M+H]	1493.85	1689820	17.23	352707232	0.109
B-NAC	B-NAC-18:0;O3/26:1;O	10+12DAP	3	[M+H]	1493.85	1449129	17.19	559879424	0.109
B-NAC	B-NAC-18:0;O3/26:1;O	mature	3	[M+H]	1493.85	620895	17.34	457473248	0.059
B-NAC	B-NAC-18:0;O3/26:1;O	10+12DAP hs	3	[M+H]	1493.85	2381360	17.21	482868256	0.059
B-NAC	B-NAC-18:0;O3/26:1;O	6+8DAP hs	3	[M+H]	1493.85	1995868	17.23	462970592	0.059
B-NAC	B-NAC-18:0;O3/26:1;O	control	ctrl	[M+H]	1493.85	0	16.79	0	0
B-NH	B-NH-18:0;O3/16:0	6+8DAP hs	1	[M+H]	1297.7	1837362	9.39	379445568	0.054
B-NH	B-NH-18:0;O3/16:0	10+12DAP	1	[M+H]	1297.7	2198633	9.42	606362048	0.054
B-NH	B-NH-18:0;O3/16:0	mature	1	[M+H]	1297.7	2342014	9.36	572242048	0.054
B-NH	B-NH-18:0;O3/16:0	10+12DAP hs	1	[M+H]	1297.7	3960856	9.44	520021504	0.078
B-NH	B-NH-18:0;O3/16:0	6+8DAP hs	1	[M+H]	1297.7	2328320	9.42	480242368	0.078
B-NH	B-NH-18:0;O3/16:0	6+8DAP hs	2	[M+H]	1297.7	2517959	9.46	371300320	0.078
B-NH	B-NH-18:0;O3/16:0	10+12DAP	2	[M+H]	1297.7	2126576	9.38	436137280	0.091
B-NH	B-NH-18:0;O3/16:0	mature	2	[M+H]	1297.7	2945646	9.42	517609344	0.091
B-NH	B-NH-18:0;O3/16:0	10+12DAP hs	2	[M+H]	1297.7	3505593	9.45	518873440	0.091
B-NH	B-NH-18:0;O3/16:0	6+8DAP hs	2	[M+H]	1297.7	2383825	9.44	469455712	0.109
B-NH	B-NH-18:0;O3/16:0	6+8DAP hs	3	[M+H]	1297.7	2759690	9.46	352707232	0.109
B-NH	B-NH-18:0;O3/16:0	10+12DAP	3	[M+H]	1297.7	2581043	9.44	559879424	0.109
B-NH	B-NH-18:0;O3/16:0	mature	3	[M+H]	1297.7	3241591	9.42	457473248	0.059
B-NH	B-NH-18:0;O3/16:0	10+12DAP hs	3	[M+H]	1297.7	4696316	9.35	482868256	0.059
B-NH	B-NH-18:0;O3/16:0	6+8DAP hs	3	[M+H]	1297.7	1659705	9.47	462970592	0.059
B-NH	B-NH-18:0;O3/16:0	control	ctrl	[M+H]	1297.7	0	9.09	0	0
B-NH	B-NH-18:0;O3/18:0	6+8DAP hs	1	[M+H]	1325.73	14640735	11.4	379445568	0.054
B-NH	B-NH-18:0;O3/18:0	10+12DAP	1	[M+H]	1325.73	4319527	11.45	606362048	0.054
B-NH	B-NH-18:0;O3/18:0	mature	1	[M+H]	1325.73	25225814	11.41	572242048	0.054
B-NH	B-NH-18:0;O3/18:0	10+12DAP hs	1	[M+H]	1325.73	9868131	11.53	520021504	0.078
B-NH	B-NH-18:0;O3/18:0	6+8DAP hs	1	[M+H]	1325.73	13757242	11.45	480242368	0.078
B-NH	B-NH-18:0;O3/18:0	6+8DAP hs	2	[M+H]	1325.73	16746654	11.42	371300320	0.078
B-NH	B-NH-18:0;O3/18:0	10+12DAP	2	[M+H]	1325.73	3241967	11.46	436137280	0.091
B-NH	B-NH-18:0;O3/18:0	mature	2	[M+H]	1325.73	24273952	11.4	517609344	0.091
B-NH	B-NH-18:0;O3/18:0	10+12DAP hs	2	[M+H]	1325.73	7853735	11.47	518873440	0.091
B-NH	B-NH-18:0;O3/18:0	6+8DAP hs	2	[M+H]	1325.73	13134860	11.45	469455712	0.109
B-NH	B-NH-18:0;O3/18:0	6+8DAP hs	3	[M+H]	1325.73	20620210	11.48	352707232	0.109
B-NH	B-NH-18:0;O3/18:0	10+12DAP	3	[M+H]	1325.73	4528108	11.48	559879424	0.109
B-NH	B-NH-18:0;O3/18:0	mature	3	[M+H]	1325.73	27460706	11.47	457473248	0.059
B-NH	B-NH-18:0;O3/18:0	10+12DAP hs	3	[M+H]	1325.73	10662584	11.41	482868256	0.059
B-NH	B-NH-18:0;O3/18:0	6+8DAP hs	3	[M+H]	1325.73	11163097	11.48	462970592	0.059
B-NH	B-NH-18:0;O3/18:0	control	ctrl	[M+H]	1325.73	40715	11.12	0	0
B-NH	B-NH-18:1;O3/18:0	6+8DAP hs	1	[M+H]	1323.72	3643695	10.53	379445568	0.054
B-NH	B-NH-18:1;O3/18:0	10+12DAP	1	[M+H]	1323.72	2094858	10.57	606362048	0.054
B-NH	B-NH-18:1;O3/18:0	mature	1	[M+H]	1323.72	6992714	10.54	572242048	0.054
B-NH	B-NH-18:1;O3/18:0	10+12DAP hs	1	[M+H]	1323.72	3568437	10.65	520021504	0.078
B-NH	B-NH-18:1;O3/18:0	6+8DAP hs	1	[M+H]	1323.72	3255506	10.57	480242368	0.078
B-NH	B-NH-18:1;O3/18:0	6+8DAP hs	2	[M+H]	1323.72	4798649	10.55	371300320	0.078
B-NH	B-NH-18:1;O3/18:0	10+12DAP	2	[M+H]	1323.72	1626363	10.5	436137280	0.091
B-NH	B-NH-18:1;O3/18:0	mature	2	[M+H]	1323.72	6557543	10.59	517609344	0.091
B-NH	B-NH-18:1;O3/18:0	10+12DAP hs	2	[M+H]	1323.72	3240190	10.56	518873440	0.091
B-NH	B-NH-18:1;O3/18:0	6+8DAP hs	2	[M+H]	1323.72	2587003	10.54	469455712	0.109
B-NH	B-NH-18:1;O3/18:0	6+8DAP hs	3	[M+H]	1323.72	5823296	10.56	352707232	0.109
B-NH	B-NH-18:1;O3/18:0	10+12DAP	3	[M+H]	1323.72	2240030	10.49	559879424	0.109
B-NH	B-NH-18:1;O3/18:0	mature	3	[M+H]	1323.72	7300153	10.49	457473248	0.059
B-NH	B-NH-18:1;O3/18:0	10+12DAP hs	3	[M+H]	1323.72	4395133	10.47	482868256	0.059
B-NH	B-NH-18:1;O3/18:0	6+8DAP hs	3	[M+H]	1323.72	2835314	10.52	462970592	0.059
B-NH	B-NH-18:1;O3/18:0	control	ctrl	[M+H]	1323.72	0	10.13	0	0
B-NH	B-NH-18:0;O3/19:0	6+8DAP hs	1	[M+H]	1339.75	389820	12.74	379445568	0.054
B-NH	B-NH-18:0;O3/19:0	10+12DAP	1	[M+H]	1339.75	0	12.48	606362048	0.054
B-NH	B-NH-18:0;O3/19:0	mature	1	[M+H]	1339.75	1943058	12.64	572242048	0.054
B-NH	B-NH-18:0;O3/19:0	10+12DAP hs	1	[M+H]	1339.75	9788	12.61	520021504	0.078
B-NH	B-NH-18:0;O3/19:0	6+8DAP hs	1	[M+H]	1339.75	183474	12.63	480242368	0.078
B-NH	B-NH-18:0;O3/19:0	6+8DAP hs	2	[M+H]	1339.75	878496	12.71	371300320	0.078
B-NH	B-NH-18:0;O3/19:0	10+12DAP	2	[M+H]	1339.75	15079	12.66	436137280	0.091
B-NH	B-NH-18:0;O3/19:0	mature	2	[M+H]	1339.75	4151193	12.84	517609344	0.091
B-NH	B-NH-18:0;O3/19:0	10+12DAP hs	2	[M+H]	1339.75	0	12.48	518873440	0.091
B-NH	B-NH-18:0;O3/19:0	6+8DAP hs	2	[M+H]	1339.75	178644	12.7	469455712	0.109
B-NH	B-NH-18:0;O3/19:0	6+8DAP hs	3	[M+H]	1339.75	504772	12.66	352707232	0.109
B-NH	B-NH-18:0;O3/19:0	10+12DAP	3	[M+H]	1339.75	0	12.48	559879424	0.109
B-NH	B-NH-18:0;O3/19:0	mature	3	[M+H]	1339.75	2595209	12.77	457473248	0.059
B-NH	B-NH-18:0;O3/19:0	10+12DAP hs	3	[M+H]	1339.75	169566	12.62	482868256	0.059
B-NH	B-NH-18:0;O3/19:0	6+8DAP hs	3	[M+H]	1339.75	86080	12.66	462970592	0.059
B-NH	B-NH-18:0;O3/19:0	control	ctrl	[M+H]	1339.75	10755	12.54	0	0
B-NH	B-NH-38:0;O2	6+8DAP hs	1	[M+H]	1337.77	22345604	16.12	379445568	0.054
B-NH	B-NH-38:0;O2	10+12DAP	1	[M+H]	1337.77	975142	16.1	606362048	0.054
B-NH	B-NH-38:0;O2	mature	1	[M+H]	1337.77	78772816	16.13	572242048	0.054
B-NH	B-NH-38:0;O2	10+12DAP hs	1	[M+H]	1337.77	7495095	16.19	520021504	0.078
B-NH	B-NH-38:0;O2	6+8DAP hs	1	[M+H]	1337.77	14960898	16.15	480242368	0.078
B-NH	B-NH-38:0;O2	6+8DAP hs	2	[M+H]	1337.77	24223786	16.07	371300320	0.078
B-NH	B-NH-38:0;O2	10+12DAP	2	[M+H]	1337.77	928112	16.16	436137280	0.091
B-NH	B-NH-38:0;O2	mature	2	[M+H]	1337.77	82088984	16.21	517609344	0.091
B-NH	B-NH-38:0;O2	10+12DAP hs	2	[M+H]	1337.77	7039803	16.14	518873440	0.091
B-NH	B-NH-38:0;O2	6+8DAP hs	2	[M+H]	1337.77	11230603	16.2	469455712	0.109
B-NH	B-NH-38:0;O2	6+8DAP hs	3	[M+H]	1337.77	25665168	16.1	352707232	0.109
B-NH	B-NH-38:0;O2	10+12DAP	3	[M+H]	1337.77	1326727	16.02	559879424	0.109
B-NH	B-NH-38:0;O2	mature	3	[M+H]	1337.77	80287728	16.25	457473248	0.059
B-NH	B-NH-38:0;O2	10+12DAP hs	3	[M+H]	1337.77	10462438	16.05	482868256	0.059
B-NH	B-NH-38:0;O2	6+8DAP hs	3	[M+H]	1337.77	11832907	16.1	462970592	0.059
B-NH	B-NH-38:0;O2	control	ctrl	[M+H]	1337.77	0	15.64	0	0
B-NH	B-NH-18:0;O3/20:0	6+8DAP hs	1	[M+H]	1353.77	18198350	13.94	379445568	0.054
B-NH	B-NH-18:0;O3/20:0	10+12DAP	1	[M+H]	1353.77	10609753	14	606362048	0.054
B-NH	B-NH-18:0;O3/20:0	mature	1	[M+H]	1353.77	53198040	13.93	572242048	0.054
B-NH	B-NH-18:0;O3/20:0	10+12DAP hs	1	[M+H]	1353.77	20583520	14.19	520021504	0.078
B-NH	B-NH-18:0;O3/20:0	6+8DAP hs	1	[M+H]	1353.77	21013354	13.94	480242368	0.078
B-NH	B-NH-18:0;O3/20:0	6+8DAP hs	2	[M+H]	1353.77	23011318	13.92	371300320	0.078
B-NH	B-NH-18:0;O3/20:0	10+12DAP	2	[M+H]	1353.77	9690974	14.07	436137280	0.091
B-NH	B-NH-18:0;O3/20:0	mature	2	[M+H]	1353.77	51254656	13.98	517609344	0.091
B-NH	B-NH-18:0;O3/20:0	10+12DAP hs	2	[M+H]	1353.77	18759748	14.02	518873440	0.091
B-NH	B-NH-18:0;O3/20:0	6+8DAP hs	2	[M+H]	1353.77	18765450	14	469455712	0.109
B-NH	B-NH-18:0;O3/20:0	6+8DAP hs	3	[M+H]	1353.77	25104052	13.89	352707232	0.109
B-NH	B-NH-18:0;O3/20:0	10+12DAP	3	[M+H]	1353.77	10429569	13.98	559879424	0.109
B-NH	B-NH-18:0;O3/20:0	mature	3	[M+H]	1353.77	53161472	14.04	457473248	0.059
B-NH	B-NH-18:0;O3/20:0	10+12DAP hs	3	[M+H]	1353.77	27150688	13.84	482868256	0.059
B-NH	B-NH-18:0;O3/20:0	6+8DAP hs	3	[M+H]	1353.77	16189110	14	462970592	0.059
B-NH	B-NH-18:0;O3/20:0	control	ctrl	[M+H]	1353.77	18032	14.14	0	0
B-NH	B-NH-18:0;O3/20:0;O	6+8DAP hs	1	[M+H]	1369.76	1077680	13.33	379445568	0.054
B-NH	B-NH-18:0;O3/20:0;O	10+12DAP	1	[M+H]	1369.76	1983328	13.26	606362048	0.054
B-NH	B-NH-18:0;O3/20:0;O	mature	1	[M+H]	1369.76	6864315	13.26	572242048	0.054
B-NH	B-NH-18:0;O3/20:0;O	10+12DAP hs	1	[M+H]	1369.76	4602574	13.56	520021504	0.078
B-NH	B-NH-18:0;O3/20:0;O	6+8DAP hs	1	[M+H]	1369.76	981203	13.22	480242368	0.078
B-NH	B-NH-18:0;O3/20:0;O	6+8DAP hs	2	[M+H]	1369.76	1775753	13.38	371300320	0.078
B-NH	B-NH-18:0;O3/20:0;O	10+12DAP	2	[M+H]	1369.76	1721441	13.27	436137280	0.091
B-NH	B-NH-18:0;O3/20:0;O	mature	2	[M+H]	1369.76	7219387	13.25	517609344	0.091
B-NH	B-NH-18:0;O3/20:0;O	10+12DAP hs	2	[M+H]	1369.76	3434326	13.38	518873440	0.091
B-NH	B-NH-18:0;O3/20:0;O	6+8DAP hs	2	[M+H]	1369.76	1122938	13.23	469455712	0.109
B-NH	B-NH-18:0;O3/20:0;O	6+8DAP hs	3	[M+H]	1369.76	2270931	13.43	352707232	0.109
B-NH	B-NH-18:0;O3/20:0;O	10+12DAP	3	[M+H]	1369.76	2252279	13.11	559879424	0.109
B-NH	B-NH-18:0;O3/20:0;O	mature	3	[M+H]	1369.76	8024798	13.45	457473248	0.059
B-NH	B-NH-18:0;O3/20:0;O	10+12DAP hs	3	[M+H]	1369.76	5865427	13.16	482868256	0.059
B-NH	B-NH-18:0;O3/20:0;O	6+8DAP hs	3	[M+H]	1369.76	724960	13.2	462970592	0.059
B-NH	B-NH-18:0;O3/20:0;O	control	ctrl	[M+H]	1369.76	5018	13.11	0	0
B-NH	B-NH-18:1;O3/20:0	6+8DAP hs	1	[M+H]	1351.75	2713306	12.84	379445568	0.054
B-NH	B-NH-18:1;O3/20:0	10+12DAP	1	[M+H]	1351.75	1264638	12.83	606362048	0.054
B-NH	B-NH-18:1;O3/20:0	mature	1	[M+H]	1351.75	4646489	12.78	572242048	0.054
B-NH	B-NH-18:1;O3/20:0	10+12DAP hs	1	[M+H]	1351.75	1989398	12.89	520021504	0.078
B-NH	B-NH-18:1;O3/20:0	6+8DAP hs	1	[M+H]	1351.75	3253104	12.85	480242368	0.078
B-NH	B-NH-18:1;O3/20:0	6+8DAP hs	2	[M+H]	1351.75	1592477	12.83	371300320	0.078
B-NH	B-NH-18:1;O3/20:0	10+12DAP	2	[M+H]	1351.75	298367	12.81	436137280	0.091
B-NH	B-NH-18:1;O3/20:0	mature	2	[M+H]	1351.75	5743700	12.84	517609344	0.091
B-NH	B-NH-18:1;O3/20:0	10+12DAP hs	2	[M+H]	1351.75	2111391	12.99	518873440	0.091
B-NH	B-NH-18:1;O3/20:0	6+8DAP hs	2	[M+H]	1351.75	1972871	12.81	469455712	0.109
B-NH	B-NH-18:1;O3/20:0	6+8DAP hs	3	[M+H]	1351.75	2773936	12.82	352707232	0.109
B-NH	B-NH-18:1;O3/20:0	10+12DAP	3	[M+H]	1351.75	233766	12.81	559879424	0.109
B-NH	B-NH-18:1;O3/20:0	mature	3	[M+H]	1351.75	6924057	12.89	457473248	0.059
B-NH	B-NH-18:1;O3/20:0	10+12DAP hs	3	[M+H]	1351.75	4278737	12.78	482868256	0.059
B-NH	B-NH-18:1;O3/20:0	6+8DAP hs	3	[M+H]	1351.75	3983883	12.8	462970592	0.059
B-NH	B-NH-18:1;O3/20:0	control	ctrl	[M+H]	1351.75	1288	12.6	0	0
B-NH	B-NH-38:3;O3	6+8DAP hs	1	[M+H]	1331.72	2398677	13.41	379445568	0.054
B-NH	B-NH-38:3;O3	10+12DAP	1	[M+H]	1331.72	0	12.94	606362048	0.054
B-NH	B-NH-38:3;O3	mature	1	[M+H]	1331.72	7171450	13.45	572242048	0.054
B-NH	B-NH-38:3;O3	10+12DAP hs	1	[M+H]	1331.72	0	12.94	520021504	0.078
B-NH	B-NH-38:3;O3	6+8DAP hs	1	[M+H]	1331.72	684414	13.43	480242368	0.078
B-NH	B-NH-38:3;O3	6+8DAP hs	2	[M+H]	1331.72	2722480	13.43	371300320	0.078
B-NH	B-NH-38:3;O3	10+12DAP	2	[M+H]	1331.72	36728	13.38	436137280	0.091
B-NH	B-NH-38:3;O3	mature	2	[M+H]	1331.72	7291200	13.47	517609344	0.091
B-NH	B-NH-38:3;O3	10+12DAP hs	2	[M+H]	1331.72	107597	13.53	518873440	0.091
B-NH	B-NH-38:3;O3	6+8DAP hs	2	[M+H]	1331.72	395375	13.45	469455712	0.109
B-NH	B-NH-38:3;O3	6+8DAP hs	3	[M+H]	1331.72	3409312	13.43	352707232	0.109
B-NH	B-NH-38:3;O3	10+12DAP	3	[M+H]	1331.72	0	12.94	559879424	0.109
B-NH	B-NH-38:3;O3	mature	3	[M+H]	1331.72	9110632	13.48	457473248	0.059
B-NH	B-NH-38:3;O3	10+12DAP hs	3	[M+H]	1331.72	173732	13.72	482868256	0.059
B-NH	B-NH-38:3;O3	6+8DAP hs	3	[M+H]	1331.72	529173	13.49	462970592	0.059
B-NH	B-NH-38:3;O3	control	ctrl	[M+H]	1331.72	215326	14.02	0	0
B-NH	B-NH-40:0;O2	6+8DAP hs	1	[M+H]	1365.8	4472781	19.21	379445568	0.054
B-NH	B-NH-40:0;O2	10+12DAP	1	[M+H]	1365.8	49979	18.98	606362048	0.054
B-NH	B-NH-40:0;O2	mature	1	[M+H]	1365.8	38370172	19.16	572242048	0.054
B-NH	B-NH-40:0;O2	10+12DAP hs	1	[M+H]	1365.8	73277	19.57	520021504	0.078
B-NH	B-NH-40:0;O2	6+8DAP hs	1	[M+H]	1365.8	888428	19.24	480242368	0.078
B-NH	B-NH-40:0;O2	6+8DAP hs	2	[M+H]	1365.8	5059520	19.22	371300320	0.078
B-NH	B-NH-40:0;O2	10+12DAP	2	[M+H]	1365.8	26362	19.09	436137280	0.091
B-NH	B-NH-40:0;O2	mature	2	[M+H]	1365.8	44810652	19.32	517609344	0.091
B-NH	B-NH-40:0;O2	10+12DAP hs	2	[M+H]	1365.8	11526	19.11	518873440	0.091
B-NH	B-NH-40:0;O2	6+8DAP hs	2	[M+H]	1365.8	743359	19.4	469455712	0.109
B-NH	B-NH-40:0;O2	6+8DAP hs	3	[M+H]	1365.8	3506248	19.18	352707232	0.109
B-NH	B-NH-40:0;O2	10+12DAP	3	[M+H]	1365.8	8130	19.04	559879424	0.109
B-NH	B-NH-40:0;O2	mature	3	[M+H]	1365.8	41859152	19.37	457473248	0.059
B-NH	B-NH-40:0;O2	10+12DAP hs	3	[M+H]	1365.8	161735	19.1	482868256	0.059
B-NH	B-NH-40:0;O2	6+8DAP hs	3	[M+H]	1365.8	497788	19.2	462970592	0.059
B-NH	B-NH-40:0;O2	control	ctrl	[M+H]	1365.8	1518	20.34	0	0
B-NH	B-NH-18:0;O3/22:0	6+8DAP hs	1	[M+H]	1381.8	20546582	16.95	379445568	0.054
B-NH	B-NH-18:0;O3/22:0	10+12DAP	1	[M+H]	1381.8	4641398	16.87	606362048	0.054
B-NH	B-NH-18:0;O3/22:0	mature	1	[M+H]	1381.8	40561948	16.91	572242048	0.054
B-NH	B-NH-18:0;O3/22:0	10+12DAP hs	1	[M+H]	1381.8	9376063	17.06	520021504	0.078
B-NH	B-NH-18:0;O3/22:0	6+8DAP hs	1	[M+H]	1381.8	13127909	16.84	480242368	0.078
B-NH	B-NH-18:0;O3/22:0	6+8DAP hs	2	[M+H]	1381.8	23459852	16.81	371300320	0.078
B-NH	B-NH-18:0;O3/22:0	10+12DAP	2	[M+H]	1381.8	4012973	17.12	436137280	0.091
B-NH	B-NH-18:0;O3/22:0	mature	2	[M+H]	1381.8	41591564	16.85	517609344	0.091
B-NH	B-NH-18:0;O3/22:0	10+12DAP hs	2	[M+H]	1381.8	9369849	17.06	518873440	0.091
B-NH	B-NH-18:0;O3/22:0	6+8DAP hs	2	[M+H]	1381.8	12752911	17.03	469455712	0.109
B-NH	B-NH-18:0;O3/22:0	6+8DAP hs	3	[M+H]	1381.8	23755866	16.82	352707232	0.109
B-NH	B-NH-18:0;O3/22:0	10+12DAP	3	[M+H]	1381.8	4699623	16.99	559879424	0.109
B-NH	B-NH-18:0;O3/22:0	mature	3	[M+H]	1381.8	43435800	16.95	457473248	0.059
B-NH	B-NH-18:0;O3/22:0	10+12DAP hs	3	[M+H]	1381.8	11138672	16.78	482868256	0.059
B-NH	B-NH-18:0;O3/22:0	6+8DAP hs	3	[M+H]	1381.8	11036336	16.86	462970592	0.059
B-NH	B-NH-18:0;O3/22:0	control	ctrl	[M+H]	1381.8	15302	16.63	0	0
B-NH	B-NH-18:0;O3/22:0;O	6+8DAP hs	1	[M+H]	1397.79	4692027	15.86	379445568	0.054
B-NH	B-NH-18:0;O3/22:0;O	10+12DAP	1	[M+H]	1397.79	5934528	15.99	606362048	0.054
B-NH	B-NH-18:0;O3/22:0;O	mature	1	[M+H]	1397.79	72771144	15.95	572242048	0.054
B-NH	B-NH-18:0;O3/22:0;O	10+12DAP hs	1	[M+H]	1397.79	8472248	15.97	520021504	0.078
B-NH	B-NH-18:0;O3/22:0;O	6+8DAP hs	1	[M+H]	1397.79	6117564	15.97	480242368	0.078
B-NH	B-NH-18:0;O3/22:0;O	6+8DAP hs	2	[M+H]	1397.79	5506086	16.01	371300320	0.078
B-NH	B-NH-18:0;O3/22:0;O	10+12DAP	2	[M+H]	1397.79	5782157	15.9	436137280	0.091
B-NH	B-NH-18:0;O3/22:0;O	mature	2	[M+H]	1397.79	74173352	16.08	517609344	0.091
B-NH	B-NH-18:0;O3/22:0;O	10+12DAP hs	2	[M+H]	1397.79	8473195	16.06	518873440	0.091
B-NH	B-NH-18:0;O3/22:0;O	6+8DAP hs	2	[M+H]	1397.79	5415175	16	469455712	0.109
B-NH	B-NH-18:0;O3/22:0;O	6+8DAP hs	3	[M+H]	1397.79	5765759	16	352707232	0.109
B-NH	B-NH-18:0;O3/22:0;O	10+12DAP	3	[M+H]	1397.79	7218980	16.02	559879424	0.109
B-NH	B-NH-18:0;O3/22:0;O	mature	3	[M+H]	1397.79	71032368	16.07	457473248	0.059
B-NH	B-NH-18:0;O3/22:0;O	10+12DAP hs	3	[M+H]	1397.79	10843349	15.92	482868256	0.059
B-NH	B-NH-18:0;O3/22:0;O	6+8DAP hs	3	[M+H]	1397.79	5178527	16	462970592	0.059
B-NH	B-NH-18:0;O3/22:0;O	control	ctrl	[M+H]	1397.79	0	15.4	0	0
B-NH	B-NH-18:1;O3/22:0	6+8DAP hs	1	[M+H]	1379.78	1060059	15.59	379445568	0.054
B-NH	B-NH-18:1;O3/22:0	10+12DAP	1	[M+H]	1379.78	268582	15.63	606362048	0.054
B-NH	B-NH-18:1;O3/22:0	mature	1	[M+H]	1379.78	3316501	15.55	572242048	0.054
B-NH	B-NH-18:1;O3/22:0	10+12DAP hs	1	[M+H]	1379.78	520899	15.66	520021504	0.078
B-NH	B-NH-18:1;O3/22:0	6+8DAP hs	1	[M+H]	1379.78	440586	15.67	480242368	0.078
B-NH	B-NH-18:1;O3/22:0	6+8DAP hs	2	[M+H]	1379.78	1081612	15.66	371300320	0.078
B-NH	B-NH-18:1;O3/22:0	10+12DAP	2	[M+H]	1379.78	152596	15.73	436137280	0.091
B-NH	B-NH-18:1;O3/22:0	mature	2	[M+H]	1379.78	3285027	15.56	517609344	0.091
B-NH	B-NH-18:1;O3/22:0	10+12DAP hs	2	[M+H]	1379.78	397871	15.67	518873440	0.091
B-NH	B-NH-18:1;O3/22:0	6+8DAP hs	2	[M+H]	1379.78	228150	15.68	469455712	0.109
B-NH	B-NH-18:1;O3/22:0	6+8DAP hs	3	[M+H]	1379.78	1515355	15.59	352707232	0.109
B-NH	B-NH-18:1;O3/22:0	10+12DAP	3	[M+H]	1379.78	172231	15.63	559879424	0.109
B-NH	B-NH-18:1;O3/22:0	mature	3	[M+H]	1379.78	3576878	15.64	457473248	0.059
B-NH	B-NH-18:1;O3/22:0	10+12DAP hs	3	[M+H]	1379.78	708304	15.55	482868256	0.059
B-NH	B-NH-18:1;O3/22:0	6+8DAP hs	3	[M+H]	1379.78	174292	15.74	462970592	0.059
B-NH	B-NH-18:1;O3/22:0	control	ctrl	[M+H]	1379.78	0	15.25	0	0
B-NH	B-NH-40:3;O2	6+8DAP hs	1	[M+H]	1359.75	1224839	16.12	379445568	0.054
B-NH	B-NH-40:3;O2	10+12DAP	1	[M+H]	1359.75	0	15.86	606362048	0.054
B-NH	B-NH-40:3;O2	mature	1	[M+H]	1359.75	3787025	16.15	572242048	0.054
B-NH	B-NH-40:3;O2	10+12DAP hs	1	[M+H]	1359.75	246742	16.29	520021504	0.078
B-NH	B-NH-40:3;O2	6+8DAP hs	1	[M+H]	1359.75	845241	16.17	480242368	0.078
B-NH	B-NH-40:3;O2	6+8DAP hs	2	[M+H]	1359.75	1407765	16.13	371300320	0.078
B-NH	B-NH-40:3;O2	10+12DAP	2	[M+H]	1359.75	16901	15.97	436137280	0.091
B-NH	B-NH-40:3;O2	mature	2	[M+H]	1359.75	4865140	16.19	517609344	0.091
B-NH	B-NH-40:3;O2	10+12DAP hs	2	[M+H]	1359.75	222269	16.18	518873440	0.091
B-NH	B-NH-40:3;O2	6+8DAP hs	2	[M+H]	1359.75	651176	16.21	469455712	0.109
B-NH	B-NH-40:3;O2	6+8DAP hs	3	[M+H]	1359.75	1852015	16.1	352707232	0.109
B-NH	B-NH-40:3;O2	10+12DAP	3	[M+H]	1359.75	12940	16.18	559879424	0.109
B-NH	B-NH-40:3;O2	mature	3	[M+H]	1359.75	5204272	16.25	457473248	0.059
B-NH	B-NH-40:3;O2	10+12DAP hs	3	[M+H]	1359.75	459793	16.17	482868256	0.059
B-NH	B-NH-40:3;O2	6+8DAP hs	3	[M+H]	1359.75	625170	16.1	462970592	0.059
B-NH	B-NH-40:3;O2	control	ctrl	[M+H]	1359.75	1715	16.38	0	0
B-NH	B-NH-40:3;O3	6+8DAP hs	1	[M+H]	1375.75	1462667	13.84	379445568	0.054
B-NH	B-NH-40:3;O3	10+12DAP	1	[M+H]	1375.75	645781	14.18	606362048	0.054
B-NH	B-NH-40:3;O3	mature	1	[M+H]	1375.75	3095930	13.93	572242048	0.054
B-NH	B-NH-40:3;O3	10+12DAP hs	1	[M+H]	1375.75	1364725	13.98	520021504	0.078
B-NH	B-NH-40:3;O3	6+8DAP hs	1	[M+H]	1375.75	1758459	13.94	480242368	0.078
B-NH	B-NH-40:3;O3	6+8DAP hs	2	[M+H]	1375.75	2057888	13.92	371300320	0.078
B-NH	B-NH-40:3;O3	10+12DAP	2	[M+H]	1375.75	413526	13.99	436137280	0.091
B-NH	B-NH-40:3;O3	mature	2	[M+H]	1375.75	2633008	13.92	517609344	0.091
B-NH	B-NH-40:3;O3	10+12DAP hs	2	[M+H]	1375.75	1517900	14	518873440	0.091
B-NH	B-NH-40:3;O3	6+8DAP hs	2	[M+H]	1375.75	1505613	13.97	469455712	0.109
B-NH	B-NH-40:3;O3	6+8DAP hs	3	[M+H]	1375.75	2160147	13.93	352707232	0.109
B-NH	B-NH-40:3;O3	10+12DAP	3	[M+H]	1375.75	627534	13.97	559879424	0.109
B-NH	B-NH-40:3;O3	mature	3	[M+H]	1375.75	3260997	14.04	457473248	0.059
B-NH	B-NH-40:3;O3	10+12DAP hs	3	[M+H]	1375.75	2297658	13.88	482868256	0.059
B-NH	B-NH-40:3;O3	6+8DAP hs	3	[M+H]	1375.75	1374340	14	462970592	0.059
B-NH	B-NH-40:3;O3	control	ctrl	[M+H]	1375.75	0	13.7	0	0
B-NH	B-NH-18:0;O3/23:0	6+8DAP hs	1	[M+H]	1395.81	3002539	18.39	379445568	0.054
B-NH	B-NH-18:0;O3/23:0	10+12DAP	1	[M+H]	1395.81	2435748	18.21	606362048	0.054
B-NH	B-NH-18:0;O3/23:0	mature	1	[M+H]	1395.81	11917276	18.25	572242048	0.054
B-NH	B-NH-18:0;O3/23:0	10+12DAP hs	1	[M+H]	1395.81	2675602	18.47	520021504	0.078
B-NH	B-NH-18:0;O3/23:0	6+8DAP hs	1	[M+H]	1395.81	1951441	18.26	480242368	0.078
B-NH	B-NH-18:0;O3/23:0	6+8DAP hs	2	[M+H]	1395.81	3224034	18.52	371300320	0.078
B-NH	B-NH-18:0;O3/23:0	10+12DAP	2	[M+H]	1395.81	2603549	18.24	436137280	0.091
B-NH	B-NH-18:0;O3/23:0	mature	2	[M+H]	1395.81	13086798	18.37	517609344	0.091
B-NH	B-NH-18:0;O3/23:0	10+12DAP hs	2	[M+H]	1395.81	3009481	18.31	518873440	0.091
B-NH	B-NH-18:0;O3/23:0	6+8DAP hs	2	[M+H]	1395.81	1627027	18.26	469455712	0.109
B-NH	B-NH-18:0;O3/23:0	6+8DAP hs	3	[M+H]	1395.81	3337186	18.3	352707232	0.109
B-NH	B-NH-18:0;O3/23:0	10+12DAP	3	[M+H]	1395.81	2941112	18.35	559879424	0.109
B-NH	B-NH-18:0;O3/23:0	mature	3	[M+H]	1395.81	12636681	18.4	457473248	0.059
B-NH	B-NH-18:0;O3/23:0	10+12DAP hs	3	[M+H]	1395.81	3194680	18.25	482868256	0.059
B-NH	B-NH-18:0;O3/23:0	6+8DAP hs	3	[M+H]	1395.81	1705273	18.29	462970592	0.059
B-NH	B-NH-18:0;O3/23:0	control	ctrl	[M+H]	1395.81	0	17.8	0	0
B-NH	B-NH-18:0;O3/23:0;O	6+8DAP hs	1	[M+H]	1411.81	1293832	17.35	379445568	0.054
B-NH	B-NH-18:0;O3/23:0;O	10+12DAP	1	[M+H]	1411.81	2849748	17.39	606362048	0.054
B-NH	B-NH-18:0;O3/23:0;O	mature	1	[M+H]	1411.81	43268536	17.4	572242048	0.054
B-NH	B-NH-18:0;O3/23:0;O	10+12DAP hs	1	[M+H]	1411.81	3740193	17.54	520021504	0.078
B-NH	B-NH-18:0;O3/23:0;O	6+8DAP hs	1	[M+H]	1411.81	2362652	17.41	480242368	0.078
B-NH	B-NH-18:0;O3/23:0;O	6+8DAP hs	2	[M+H]	1411.81	1511292	17.42	371300320	0.078
B-NH	B-NH-18:0;O3/23:0;O	10+12DAP	2	[M+H]	1411.81	2849603	17.37	436137280	0.091
B-NH	B-NH-18:0;O3/23:0;O	mature	2	[M+H]	1411.81	42724540	17.44	517609344	0.091
B-NH	B-NH-18:0;O3/23:0;O	10+12DAP hs	2	[M+H]	1411.81	3789571	17.47	518873440	0.091
B-NH	B-NH-18:0;O3/23:0;O	6+8DAP hs	2	[M+H]	1411.81	2237954	17.43	469455712	0.109
B-NH	B-NH-18:0;O3/23:0;O	6+8DAP hs	3	[M+H]	1411.81	1665420	17.45	352707232	0.109
B-NH	B-NH-18:0;O3/23:0;O	10+12DAP	3	[M+H]	1411.81	3129660	17.42	559879424	0.109
B-NH	B-NH-18:0;O3/23:0;O	mature	3	[M+H]	1411.81	42492764	17.5	457473248	0.059
B-NH	B-NH-18:0;O3/23:0;O	10+12DAP hs	3	[M+H]	1411.81	4688728	17.34	482868256	0.059
B-NH	B-NH-18:0;O3/23:0;O	6+8DAP hs	3	[M+H]	1411.81	1934684	17.47	462970592	0.059
B-NH	B-NH-18:0;O3/23:0;O	control	ctrl	[M+H]	1411.81	0	17.02	0	0
B-NH	B-NH-18:0;O3/24:0	6+8DAP hs	1	[M+H]	1409.83	59050164	19.81	379445568	0.054
B-NH	B-NH-18:0;O3/24:0	10+12DAP	1	[M+H]	1409.83	36284256	19.76	606362048	0.054
B-NH	B-NH-18:0;O3/24:0	mature	1	[M+H]	1409.83	125480944	19.78	572242048	0.054
B-NH	B-NH-18:0;O3/24:0	10+12DAP hs	1	[M+H]	1409.83	54326824	19.88	520021504	0.078
B-NH	B-NH-18:0;O3/24:0	6+8DAP hs	1	[M+H]	1409.83	51420424	19.85	480242368	0.078
B-NH	B-NH-18:0;O3/24:0	6+8DAP hs	2	[M+H]	1409.83	73672144	19.77	371300320	0.078
B-NH	B-NH-18:0;O3/24:0	10+12DAP	2	[M+H]	1409.83	34541712	19.78	436137280	0.091
B-NH	B-NH-18:0;O3/24:0	mature	2	[M+H]	1409.83	125893552	19.8	517609344	0.091
B-NH	B-NH-18:0;O3/24:0	10+12DAP hs	2	[M+H]	1409.83	62601660	19.79	518873440	0.091
B-NH	B-NH-18:0;O3/24:0	6+8DAP hs	2	[M+H]	1409.83	42266300	19.85	469455712	0.109
B-NH	B-NH-18:0;O3/24:0	6+8DAP hs	3	[M+H]	1409.83	74064120	19.8	352707232	0.109
B-NH	B-NH-18:0;O3/24:0	10+12DAP	3	[M+H]	1409.83	48697816	19.78	559879424	0.109
B-NH	B-NH-18:0;O3/24:0	mature	3	[M+H]	1409.83	129166600	19.82	457473248	0.059
B-NH	B-NH-18:0;O3/24:0	10+12DAP hs	3	[M+H]	1409.83	79521968	19.73	482868256	0.059
B-NH	B-NH-18:0;O3/24:0	6+8DAP hs	3	[M+H]	1409.83	37306048	19.85	462970592	0.059
B-NH	B-NH-18:0;O3/24:0	control	ctrl	[M+H]	1409.83	0	19.34	0	0
B-NH	B-NH-18:0;O3/24:0;O	6+8DAP hs	1	[M+H]	1425.82	27394086	19.21	379445568	0.054
B-NH	B-NH-18:0;O3/24:0;O	10+12DAP	1	[M+H]	1425.82	47667412	18.89	606362048	0.054
B-NH	B-NH-18:0;O3/24:0;O	mature	1	[M+H]	1425.82	258659760	18.88	572242048	0.054
B-NH	B-NH-18:0;O3/24:0;O	10+12DAP hs	1	[M+H]	1425.82	76423184	18.99	520021504	0.078
B-NH	B-NH-18:0;O3/24:0;O	6+8DAP hs	1	[M+H]	1425.82	36188808	18.9	480242368	0.078
B-NH	B-NH-18:0;O3/24:0;O	6+8DAP hs	2	[M+H]	1425.82	30928088	18.88	371300320	0.078
B-NH	B-NH-18:0;O3/24:0;O	10+12DAP	2	[M+H]	1425.82	48320848	18.91	436137280	0.091
B-NH	B-NH-18:0;O3/24:0;O	mature	2	[M+H]	1425.82	275968256	19.19	517609344	0.091
B-NH	B-NH-18:0;O3/24:0;O	10+12DAP hs	2	[M+H]	1425.82	80986616	19.06	518873440	0.091
B-NH	B-NH-18:0;O3/24:0;O	6+8DAP hs	2	[M+H]	1425.82	31891072	19.03	469455712	0.109
B-NH	B-NH-18:0;O3/24:0;O	6+8DAP hs	3	[M+H]	1425.82	33430136	19.27	352707232	0.109
B-NH	B-NH-18:0;O3/24:0;O	10+12DAP	3	[M+H]	1425.82	63801632	18.93	559879424	0.109
B-NH	B-NH-18:0;O3/24:0;O	mature	3	[M+H]	1425.82	262122592	19.06	457473248	0.059
B-NH	B-NH-18:0;O3/24:0;O	10+12DAP hs	3	[M+H]	1425.82	102143200	18.83	482868256	0.059
B-NH	B-NH-18:0;O3/24:0;O	6+8DAP hs	3	[M+H]	1425.82	26698166	18.93	462970592	0.059
B-NH	B-NH-18:0;O3/24:0;O	control	ctrl	[M+H]	1425.82	143854	19.21	0	0
B-NH	B-NH-18:0;O3/24:1	6+8DAP hs	1	[M+H]	1407.81	15807936	16.95	379445568	0.054
B-NH	B-NH-18:0;O3/24:1	10+12DAP	1	[M+H]	1407.81	20032288	16.63	606362048	0.054
B-NH	B-NH-18:0;O3/24:1	mature	1	[M+H]	1407.81	24943264	16.65	572242048	0.054
B-NH	B-NH-18:0;O3/24:1	10+12DAP hs	1	[M+H]	1407.81	20255108	16.65	520021504	0.078
B-NH	B-NH-18:0;O3/24:1	6+8DAP hs	1	[M+H]	1407.81	15228900	16.59	480242368	0.078
B-NH	B-NH-18:0;O3/24:1	6+8DAP hs	2	[M+H]	1407.81	17325634	16.63	371300320	0.078
B-NH	B-NH-18:0;O3/24:1	10+12DAP	2	[M+H]	1407.81	16011690	16.63	436137280	0.091
B-NH	B-NH-18:0;O3/24:1	mature	2	[M+H]	1407.81	23618774	16.6	517609344	0.091
B-NH	B-NH-18:0;O3/24:1	10+12DAP hs	2	[M+H]	1407.81	19853710	16.72	518873440	0.091
B-NH	B-NH-18:0;O3/24:1	6+8DAP hs	2	[M+H]	1407.81	13533047	16.64	469455712	0.109
B-NH	B-NH-18:0;O3/24:1	6+8DAP hs	3	[M+H]	1407.81	18628320	16.73	352707232	0.109
B-NH	B-NH-18:0;O3/24:1	10+12DAP	3	[M+H]	1407.81	18245824	16.61	559879424	0.109
B-NH	B-NH-18:0;O3/24:1	mature	3	[M+H]	1407.81	23443798	16.79	457473248	0.059
B-NH	B-NH-18:0;O3/24:1	10+12DAP hs	3	[M+H]	1407.81	23182188	16.57	482868256	0.059
B-NH	B-NH-18:0;O3/24:1	6+8DAP hs	3	[M+H]	1407.81	12625068	16.65	462970592	0.059
B-NH	B-NH-18:0;O3/24:1	control	ctrl	[M+H]	1407.81	0	16.19	0	0
B-NH	B-NH-18:1;O3/24:0	6+8DAP hs	1	[M+H]	1407.81	11208455	18.49	379445568	0.054
B-NH	B-NH-18:1;O3/24:0	10+12DAP	1	[M+H]	1407.81	11680226	18.47	606362048	0.054
B-NH	B-NH-18:1;O3/24:0	mature	1	[M+H]	1407.81	19894326	18.49	572242048	0.054
B-NH	B-NH-18:1;O3/24:0	10+12DAP hs	1	[M+H]	1407.81	11577538	18.59	520021504	0.078
B-NH	B-NH-18:1;O3/24:0	6+8DAP hs	1	[M+H]	1407.81	11130281	18.52	480242368	0.078
B-NH	B-NH-18:1;O3/24:0	6+8DAP hs	2	[M+H]	1407.81	13430098	18.52	371300320	0.078
B-NH	B-NH-18:1;O3/24:0	10+12DAP	2	[M+H]	1407.81	10354035	18.52	436137280	0.091
B-NH	B-NH-18:1;O3/24:0	mature	2	[M+H]	1407.81	21364920	18.57	517609344	0.091
B-NH	B-NH-18:1;O3/24:0	10+12DAP hs	2	[M+H]	1407.81	11138805	18.53	518873440	0.091
B-NH	B-NH-18:1;O3/24:0	6+8DAP hs	2	[M+H]	1407.81	10883273	18.62	469455712	0.109
B-NH	B-NH-18:1;O3/24:0	6+8DAP hs	3	[M+H]	1407.81	14795262	18.54	352707232	0.109
B-NH	B-NH-18:1;O3/24:0	10+12DAP	3	[M+H]	1407.81	11335793	18.45	559879424	0.109
B-NH	B-NH-18:1;O3/24:0	mature	3	[M+H]	1407.81	20236578	18.65	457473248	0.059
B-NH	B-NH-18:1;O3/24:0	10+12DAP hs	3	[M+H]	1407.81	13409049	18.44	482868256	0.059
B-NH	B-NH-18:1;O3/24:0	6+8DAP hs	3	[M+H]	1407.81	9853730	18.56	462970592	0.059
B-NH	B-NH-18:1;O3/24:0	control	ctrl	[M+H]	1407.81	0	17.91	0	0
B-NH	B-NH-18:0;O3/24:1;O	6+8DAP hs	1	[M+H]	1423.81	12926419	15.86	379445568	0.054
B-NH	B-NH-18:0;O3/24:1;O	10+12DAP	1	[M+H]	1423.81	42980864	15.82	606362048	0.054
B-NH	B-NH-18:0;O3/24:1;O	mature	1	[M+H]	1423.81	49831184	15.76	572242048	0.054
B-NH	B-NH-18:0;O3/24:1;O	10+12DAP hs	1	[M+H]	1423.81	37550132	15.93	520021504	0.078
B-NH	B-NH-18:0;O3/24:1;O	6+8DAP hs	1	[M+H]	1423.81	18619014	15.87	480242368	0.078
B-NH	B-NH-18:0;O3/24:1;O	6+8DAP hs	2	[M+H]	1423.81	13810423	15.8	371300320	0.078
B-NH	B-NH-18:0;O3/24:1;O	10+12DAP	2	[M+H]	1423.81	34252332	15.81	436137280	0.091
B-NH	B-NH-18:0;O3/24:1;O	mature	2	[M+H]	1423.81	49302592	15.85	517609344	0.091
B-NH	B-NH-18:0;O3/24:1;O	10+12DAP hs	2	[M+H]	1423.81	37286008	15.92	518873440	0.091
B-NH	B-NH-18:0;O3/24:1;O	6+8DAP hs	2	[M+H]	1423.81	14975405	16	469455712	0.109
B-NH	B-NH-18:0;O3/24:1;O	6+8DAP hs	3	[M+H]	1423.81	15665315	15.8	352707232	0.109
B-NH	B-NH-18:0;O3/24:1;O	10+12DAP	3	[M+H]	1423.81	41054932	15.85	559879424	0.109
B-NH	B-NH-18:0;O3/24:1;O	mature	3	[M+H]	1423.81	47334272	15.86	457473248	0.059
B-NH	B-NH-18:0;O3/24:1;O	10+12DAP hs	3	[M+H]	1423.81	40117628	15.76	482868256	0.059
B-NH	B-NH-18:0;O3/24:1;O	6+8DAP hs	3	[M+H]	1423.81	16767204	15.9	462970592	0.059
B-NH	B-NH-18:0;O3/24:1;O	control	ctrl	[M+H]	1423.81	15256	15.37	0	0
B-NH	B-NH-18:1;O3/24:0;O	6+8DAP hs	1	[M+H]	1423.81	11058678	18.05	379445568	0.054
B-NH	B-NH-18:1;O3/24:0;O	10+12DAP	1	[M+H]	1423.81	19426430	17.56	606362048	0.054
B-NH	B-NH-18:1;O3/24:0;O	mature	1	[M+H]	1423.81	35507928	17.62	572242048	0.054
B-NH	B-NH-18:1;O3/24:0;O	10+12DAP hs	1	[M+H]	1423.81	15055844	17.83	520021504	0.078
B-NH	B-NH-18:1;O3/24:0;O	6+8DAP hs	1	[M+H]	1423.81	14141859	17.59	480242368	0.078
B-NH	B-NH-18:1;O3/24:0;O	6+8DAP hs	2	[M+H]	1423.81	11686092	18.15	371300320	0.078
B-NH	B-NH-18:1;O3/24:0;O	10+12DAP	2	[M+H]	1423.81	16179650	17.52	436137280	0.091
B-NH	B-NH-18:1;O3/24:0;O	mature	2	[M+H]	1423.81	34882264	17.96	517609344	0.091
B-NH	B-NH-18:1;O3/24:0;O	10+12DAP hs	2	[M+H]	1423.81	14737897	17.71	518873440	0.091
B-NH	B-NH-18:1;O3/24:0;O	6+8DAP hs	2	[M+H]	1423.81	12580839	17.59	469455712	0.109
B-NH	B-NH-18:1;O3/24:0;O	6+8DAP hs	3	[M+H]	1423.81	13826264	18.09	352707232	0.109
B-NH	B-NH-18:1;O3/24:0;O	10+12DAP	3	[M+H]	1423.81	18076304	17.57	559879424	0.109
B-NH	B-NH-18:1;O3/24:0;O	mature	3	[M+H]	1423.81	33809956	17.98	457473248	0.059
B-NH	B-NH-18:1;O3/24:0;O	10+12DAP hs	3	[M+H]	1423.81	17551072	17.63	482868256	0.059
B-NH	B-NH-18:1;O3/24:0;O	6+8DAP hs	3	[M+H]	1423.81	11167894	17.62	462970592	0.059
B-NH	B-NH-18:1;O3/24:0;O	control	ctrl	[M+H]	1423.81	0	16.93	0	0
B-NH	B-NH-18:1;O3/24:1;O	6+8DAP hs	1	[M+H]	1405.8	1380203	15.82	379445568	0.054
B-NH	B-NH-18:1;O3/24:1;O	10+12DAP	1	[M+H]	1405.8	1635724	15.38	606362048	0.054
B-NH	B-NH-18:1;O3/24:1;O	mature	1	[M+H]	1405.8	2303582	15.45	572242048	0.054
B-NH	B-NH-18:1;O3/24:1;O	10+12DAP hs	1	[M+H]	1405.8	2036981	15.51	520021504	0.078
B-NH	B-NH-18:1;O3/24:1;O	6+8DAP hs	1	[M+H]	1405.8	834210	15.36	480242368	0.078
B-NH	B-NH-18:1;O3/24:1;O	6+8DAP hs	2	[M+H]	1405.8	1776503	15.44	371300320	0.078
B-NH	B-NH-18:1;O3/24:1;O	10+12DAP	2	[M+H]	1405.8	1461870	15.48	436137280	0.091
B-NH	B-NH-18:1;O3/24:1;O	mature	2	[M+H]	1405.8	2467474	15.48	517609344	0.091
B-NH	B-NH-18:1;O3/24:1;O	10+12DAP hs	2	[M+H]	1405.8	1758363	15.52	518873440	0.091
B-NH	B-NH-18:1;O3/24:1;O	6+8DAP hs	2	[M+H]	1405.8	583598	15.51	469455712	0.109
B-NH	B-NH-18:1;O3/24:1;O	6+8DAP hs	3	[M+H]	1405.8	1630096	15.9	352707232	0.109
B-NH	B-NH-18:1;O3/24:1;O	10+12DAP	3	[M+H]	1405.8	1355252	15.64	559879424	0.109
B-NH	B-NH-18:1;O3/24:1;O	mature	3	[M+H]	1405.8	2193528	15.48	457473248	0.059
B-NH	B-NH-18:1;O3/24:1;O	10+12DAP hs	3	[M+H]	1405.8	2570828	15.28	482868256	0.059
B-NH	B-NH-18:1;O3/24:1;O	6+8DAP hs	3	[M+H]	1405.8	575422	15.66	462970592	0.059
B-NH	B-NH-18:1;O3/24:1;O	control	ctrl	[M+H]	1405.8	15106	15.22	0	0
B-NH	B-NH-18:0;O3/25:0	6+8DAP hs	1	[M+H]	1423.84	617695	20.71	379445568	0.054
B-NH	B-NH-18:0;O3/25:0	10+12DAP	1	[M+H]	1423.84	443591	20.37	606362048	0.054
B-NH	B-NH-18:0;O3/25:0	mature	1	[M+H]	1423.84	7628646	20.79	572242048	0.054
B-NH	B-NH-18:0;O3/25:0	10+12DAP hs	1	[M+H]	1423.84	1027222	20.81	520021504	0.078
B-NH	B-NH-18:0;O3/25:0	6+8DAP hs	1	[M+H]	1423.84	605847	20.83	480242368	0.078
B-NH	B-NH-18:0;O3/25:0	6+8DAP hs	2	[M+H]	1423.84	1322811	20.72	371300320	0.078
B-NH	B-NH-18:0;O3/25:0	10+12DAP	2	[M+H]	1423.84	765658	20.99	436137280	0.091
B-NH	B-NH-18:0;O3/25:0	mature	2	[M+H]	1423.84	7886622	20.99	517609344	0.091
B-NH	B-NH-18:0;O3/25:0	10+12DAP hs	2	[M+H]	1423.84	1652310	21.32	518873440	0.091
B-NH	B-NH-18:0;O3/25:0	6+8DAP hs	2	[M+H]	1423.84	215102	20.81	469455712	0.109
B-NH	B-NH-18:0;O3/25:0	6+8DAP hs	3	[M+H]	1423.84	1300709	20.84	352707232	0.109
B-NH	B-NH-18:0;O3/25:0	10+12DAP	3	[M+H]	1423.84	1513717	20.88	559879424	0.109
B-NH	B-NH-18:0;O3/25:0	mature	3	[M+H]	1423.84	7212934	20.96	457473248	0.059
B-NH	B-NH-18:0;O3/25:0	10+12DAP hs	3	[M+H]	1423.84	2693984	20.75	482868256	0.059
B-NH	B-NH-18:0;O3/25:0	6+8DAP hs	3	[M+H]	1423.84	129901	20.9	462970592	0.059
B-NH	B-NH-18:0;O3/25:0	control	ctrl	[M+H]	1423.84	0	20.27	0	0
B-NH	B-NH-18:0;O3/25:0;O	6+8DAP hs	1	[M+H]	1439.84	890955	20.2	379445568	0.054
B-NH	B-NH-18:0;O3/25:0;O	10+12DAP	1	[M+H]	1439.84	1836388	20.29	606362048	0.054
B-NH	B-NH-18:0;O3/25:0;O	mature	1	[M+H]	1439.84	29855176	20.35	572242048	0.054
B-NH	B-NH-18:0;O3/25:0;O	10+12DAP hs	1	[M+H]	1439.84	2958075	20.35	520021504	0.078
B-NH	B-NH-18:0;O3/25:0;O	6+8DAP hs	1	[M+H]	1439.84	2086769	20.29	480242368	0.078
B-NH	B-NH-18:0;O3/25:0;O	6+8DAP hs	2	[M+H]	1439.84	1521831	21.11	371300320	0.078
B-NH	B-NH-18:0;O3/25:0;O	10+12DAP	2	[M+H]	1439.84	1709064	20.37	436137280	0.091
B-NH	B-NH-18:0;O3/25:0;O	mature	2	[M+H]	1439.84	27606808	20.37	517609344	0.091
B-NH	B-NH-18:0;O3/25:0;O	10+12DAP hs	2	[M+H]	1439.84	5253373	20.4	518873440	0.091
B-NH	B-NH-18:0;O3/25:0;O	6+8DAP hs	2	[M+H]	1439.84	1486575	20.35	469455712	0.109
B-NH	B-NH-18:0;O3/25:0;O	6+8DAP hs	3	[M+H]	1439.84	1351170	20.27	352707232	0.109
B-NH	B-NH-18:0;O3/25:0;O	10+12DAP	3	[M+H]	1439.84	2449813	20.27	559879424	0.109
B-NH	B-NH-18:0;O3/25:0;O	mature	3	[M+H]	1439.84	28875902	20.5	457473248	0.059
B-NH	B-NH-18:0;O3/25:0;O	10+12DAP hs	3	[M+H]	1439.84	6160826	20.21	482868256	0.059
B-NH	B-NH-18:0;O3/25:0;O	6+8DAP hs	3	[M+H]	1439.84	764159	20.6	462970592	0.059
B-NH	B-NH-18:0;O3/25:0;O	control	ctrl	[M+H]	1439.84	24594	20.36	0	0
B-NH	B-NH-18:0;O3/25:1	6+8DAP hs	1	[M+H]	1421.83	6313006	18.05	379445568	0.054
B-NH	B-NH-18:0;O3/25:1	10+12DAP	1	[M+H]	1421.83	4613764	18.08	606362048	0.054
B-NH	B-NH-18:0;O3/25:1	mature	1	[M+H]	1421.83	11691246	17.96	572242048	0.054
B-NH	B-NH-18:0;O3/25:1	10+12DAP hs	1	[M+H]	1421.83	6884247	18.14	520021504	0.078
B-NH	B-NH-18:0;O3/25:1	6+8DAP hs	1	[M+H]	1421.83	4296174	18.09	480242368	0.078
B-NH	B-NH-18:0;O3/25:1	6+8DAP hs	2	[M+H]	1421.83	7135762	18.05	371300320	0.078
B-NH	B-NH-18:0;O3/25:1	10+12DAP	2	[M+H]	1421.83	3949479	18.18	436137280	0.091
B-NH	B-NH-18:0;O3/25:1	mature	2	[M+H]	1421.83	11688866	18.12	517609344	0.091
B-NH	B-NH-18:0;O3/25:1	10+12DAP hs	2	[M+H]	1421.83	6325216	18.19	518873440	0.091
B-NH	B-NH-18:0;O3/25:1	6+8DAP hs	2	[M+H]	1421.83	3882331	18.13	469455712	0.109
B-NH	B-NH-18:0;O3/25:1	6+8DAP hs	3	[M+H]	1421.83	8282474	18.09	352707232	0.109
B-NH	B-NH-18:0;O3/25:1	10+12DAP	3	[M+H]	1421.83	4468195	18.03	559879424	0.109
B-NH	B-NH-18:0;O3/25:1	mature	3	[M+H]	1421.83	12328252	18.17	457473248	0.059
B-NH	B-NH-18:0;O3/25:1	10+12DAP hs	3	[M+H]	1421.83	7604831	18.02	482868256	0.059
B-NH	B-NH-18:0;O3/25:1	6+8DAP hs	3	[M+H]	1421.83	3996053	18.07	462970592	0.059
B-NH	B-NH-18:0;O3/25:1	control	ctrl	[M+H]	1421.83	20921	18.44	0	0
B-NH	B-NH-18:0;O3/25:1;O	6+8DAP hs	1	[M+H]	1437.82	4371985	17.14	379445568	0.054
B-NH	B-NH-18:0;O3/25:1;O	10+12DAP	1	[M+H]	1437.82	9999709	17.19	606362048	0.054
B-NH	B-NH-18:0;O3/25:1;O	mature	1	[M+H]	1437.82	31082372	17.24	572242048	0.054
B-NH	B-NH-18:0;O3/25:1;O	10+12DAP hs	1	[M+H]	1437.82	9119954	17.29	520021504	0.078
B-NH	B-NH-18:0;O3/25:1;O	6+8DAP hs	1	[M+H]	1437.82	6106434	17.18	480242368	0.078
B-NH	B-NH-18:0;O3/25:1;O	6+8DAP hs	2	[M+H]	1437.82	5244719	17.11	371300320	0.078
B-NH	B-NH-18:0;O3/25:1;O	10+12DAP	2	[M+H]	1437.82	8970893	17.18	436137280	0.091
B-NH	B-NH-18:0;O3/25:1;O	mature	2	[M+H]	1437.82	32127368	17.25	517609344	0.091
B-NH	B-NH-18:0;O3/25:1;O	10+12DAP hs	2	[M+H]	1437.82	8993736	17.19	518873440	0.091
B-NH	B-NH-18:0;O3/25:1;O	6+8DAP hs	2	[M+H]	1437.82	6001652	17.27	469455712	0.109
B-NH	B-NH-18:0;O3/25:1;O	6+8DAP hs	3	[M+H]	1437.82	5658534	17.13	352707232	0.109
B-NH	B-NH-18:0;O3/25:1;O	10+12DAP	3	[M+H]	1437.82	8725505	17.19	559879424	0.109
B-NH	B-NH-18:0;O3/25:1;O	mature	3	[M+H]	1437.82	30643478	17.29	457473248	0.059
B-NH	B-NH-18:0;O3/25:1;O	10+12DAP hs	3	[M+H]	1437.82	9682584	17.07	482868256	0.059
B-NH	B-NH-18:0;O3/25:1;O	6+8DAP hs	3	[M+H]	1437.82	5600339	17.16	462970592	0.059
B-NH	B-NH-18:0;O3/25:1;O	control	ctrl	[M+H]	1437.82	4811	16.59	0	0
B-NH	B-NH-18:1;O3/25:1;O	6+8DAP hs	1	[M+H]	1435.81	1684457	15.86	379445568	0.054
B-NH	B-NH-18:1;O3/25:1;O	10+12DAP	1	[M+H]	1435.81	2635276	15.99	606362048	0.054
B-NH	B-NH-18:1;O3/25:1;O	mature	1	[M+H]	1435.81	2295265	15.95	572242048	0.054
B-NH	B-NH-18:1;O3/25:1;O	10+12DAP hs	1	[M+H]	1435.81	2280530	16.07	520021504	0.078
B-NH	B-NH-18:1;O3/25:1;O	6+8DAP hs	1	[M+H]	1435.81	2546047	16	480242368	0.078
B-NH	B-NH-18:1;O3/25:1;O	6+8DAP hs	2	[M+H]	1435.81	1751659	15.91	371300320	0.078
B-NH	B-NH-18:1;O3/25:1;O	10+12DAP	2	[M+H]	1435.81	1704016	16.05	436137280	0.091
B-NH	B-NH-18:1;O3/25:1;O	mature	2	[M+H]	1435.81	2080880	16.08	517609344	0.091
B-NH	B-NH-18:1;O3/25:1;O	10+12DAP hs	2	[M+H]	1435.81	1715479	16.02	518873440	0.091
B-NH	B-NH-18:1;O3/25:1;O	6+8DAP hs	2	[M+H]	1435.81	1976061	16	469455712	0.109
B-NH	B-NH-18:1;O3/25:1;O	6+8DAP hs	3	[M+H]	1435.81	2164338	16.03	352707232	0.109
B-NH	B-NH-18:1;O3/25:1;O	10+12DAP	3	[M+H]	1435.81	2023581	16.02	559879424	0.109
B-NH	B-NH-18:1;O3/25:1;O	mature	3	[M+H]	1435.81	2073909	16.13	457473248	0.059
B-NH	B-NH-18:1;O3/25:1;O	10+12DAP hs	3	[M+H]	1435.81	2579849	15.98	482868256	0.059
B-NH	B-NH-18:1;O3/25:1;O	6+8DAP hs	3	[M+H]	1435.81	2312736	16.06	462970592	0.059
B-NH	B-NH-18:1;O3/25:1;O	control	ctrl	[M+H]	1435.81	5787	16.36	0	0
B-NH	B-NH-18:0;O3/26:1	6+8DAP hs	1	[M+H]	1435.84	3306027	19.45	379445568	0.054
B-NH	B-NH-18:0;O3/26:1	10+12DAP	1	[M+H]	1435.84	4038237	19.41	606362048	0.054
B-NH	B-NH-18:0;O3/26:1	mature	1	[M+H]	1435.84	5958823	19.52	572242048	0.054
B-NH	B-NH-18:0;O3/26:1	10+12DAP hs	1	[M+H]	1435.84	4706168	19.53	520021504	0.078
B-NH	B-NH-18:0;O3/26:1	6+8DAP hs	1	[M+H]	1435.84	3541604	19.5	480242368	0.078
B-NH	B-NH-18:0;O3/26:1	6+8DAP hs	2	[M+H]	1435.84	4312224	19.46	371300320	0.078
B-NH	B-NH-18:0;O3/26:1	10+12DAP	2	[M+H]	1435.84	2799530	19.51	436137280	0.091
B-NH	B-NH-18:0;O3/26:1	mature	2	[M+H]	1435.84	5925794	19.46	517609344	0.091
B-NH	B-NH-18:0;O3/26:1	10+12DAP hs	2	[M+H]	1435.84	4422733	19.43	518873440	0.091
B-NH	B-NH-18:0;O3/26:1	6+8DAP hs	2	[M+H]	1435.84	3303162	19.5	469455712	0.109
B-NH	B-NH-18:0;O3/26:1	6+8DAP hs	3	[M+H]	1435.84	5417123	19.52	352707232	0.109
B-NH	B-NH-18:0;O3/26:1	10+12DAP	3	[M+H]	1435.84	3944764	19.48	559879424	0.109
B-NH	B-NH-18:0;O3/26:1	mature	3	[M+H]	1435.84	6156993	19.5	457473248	0.059
B-NH	B-NH-18:0;O3/26:1	10+12DAP hs	3	[M+H]	1435.84	6516134	19.4	482868256	0.059
B-NH	B-NH-18:0;O3/26:1	6+8DAP hs	3	[M+H]	1435.84	2852055	19.5	462970592	0.059
B-NH	B-NH-18:0;O3/26:1	control	ctrl	[M+H]	1435.84	0	19.18	0	0
B-NH	B-NH-18:0;O3/26:1;O	6+8DAP hs	1	[M+H]	1451.84	7072854	18.2	379445568	0.054
B-NH	B-NH-18:0;O3/26:1;O	10+12DAP	1	[M+H]	1451.84	15367572	18.64	606362048	0.054
B-NH	B-NH-18:0;O3/26:1;O	mature	1	[M+H]	1451.84	14000770	18.59	572242048	0.054
B-NH	B-NH-18:0;O3/26:1;O	10+12DAP hs	1	[M+H]	1451.84	15748299	18.67	520021504	0.078
B-NH	B-NH-18:0;O3/26:1;O	6+8DAP hs	1	[M+H]	1451.84	8063866	18.65	480242368	0.078
B-NH	B-NH-18:0;O3/26:1;O	6+8DAP hs	2	[M+H]	1451.84	7692906	18.24	371300320	0.078
B-NH	B-NH-18:0;O3/26:1;O	10+12DAP	2	[M+H]	1451.84	13642335	18.64	436137280	0.091
B-NH	B-NH-18:0;O3/26:1;O	mature	2	[M+H]	1451.84	14451319	18.66	517609344	0.091
B-NH	B-NH-18:0;O3/26:1;O	10+12DAP hs	2	[M+H]	1451.84	15871204	18.65	518873440	0.091
B-NH	B-NH-18:0;O3/26:1;O	6+8DAP hs	2	[M+H]	1451.84	7570325	18.65	469455712	0.109
B-NH	B-NH-18:0;O3/26:1;O	6+8DAP hs	3	[M+H]	1451.84	8870964	18.26	352707232	0.109
B-NH	B-NH-18:0;O3/26:1;O	10+12DAP	3	[M+H]	1451.84	15042543	18.59	559879424	0.109
B-NH	B-NH-18:0;O3/26:1;O	mature	3	[M+H]	1451.84	14465086	18.75	457473248	0.059
B-NH	B-NH-18:0;O3/26:1;O	10+12DAP hs	3	[M+H]	1451.84	17729838	18.56	482868256	0.059
B-NH	B-NH-18:0;O3/26:1;O	6+8DAP hs	3	[M+H]	1451.84	6501278	18.62	462970592	0.059
B-NH	B-NH-18:0;O3/26:1;O	control	ctrl	[M+H]	1451.84	20680	18.52	0	0
B-NH	B-NH-18:1;O3/26:1	6+8DAP hs	1	[M+H]	1433.83	2074033	18.2	379445568	0.054
B-NH	B-NH-18:1;O3/26:1	10+12DAP	1	[M+H]	1433.83	3809263	18.24	606362048	0.054
B-NH	B-NH-18:1;O3/26:1	mature	1	[M+H]	1433.83	1822786	18.23	572242048	0.054
B-NH	B-NH-18:1;O3/26:1	10+12DAP hs	1	[M+H]	1433.83	3266101	18.38	520021504	0.078
B-NH	B-NH-18:1;O3/26:1	6+8DAP hs	1	[M+H]	1433.83	2662255	18.21	480242368	0.078
B-NH	B-NH-18:1;O3/26:1	6+8DAP hs	2	[M+H]	1433.83	2493452	18.23	371300320	0.078
B-NH	B-NH-18:1;O3/26:1	10+12DAP	2	[M+H]	1433.83	3279620	18.2	436137280	0.091
B-NH	B-NH-18:1;O3/26:1	mature	2	[M+H]	1433.83	1800544	18.26	517609344	0.091
B-NH	B-NH-18:1;O3/26:1	10+12DAP hs	2	[M+H]	1433.83	2951154	18.34	518873440	0.091
B-NH	B-NH-18:1;O3/26:1	6+8DAP hs	2	[M+H]	1433.83	2623652	18.21	469455712	0.109
B-NH	B-NH-18:1;O3/26:1	6+8DAP hs	3	[M+H]	1433.83	2917042	18.26	352707232	0.109
B-NH	B-NH-18:1;O3/26:1	10+12DAP	3	[M+H]	1433.83	3354319	18.25	559879424	0.109
B-NH	B-NH-18:1;O3/26:1	mature	3	[M+H]	1433.83	2276451	18.31	457473248	0.059
B-NH	B-NH-18:1;O3/26:1	10+12DAP hs	3	[M+H]	1433.83	3267824	18.15	482868256	0.059
B-NH	B-NH-18:1;O3/26:1	6+8DAP hs	3	[M+H]	1433.83	2402131	18.32	462970592	0.059
B-NH	B-NH-18:1;O3/26:1	control	ctrl	[M+H]	1433.83	0	17.91	0	0
B-NH	B-NH-18:1;O3/26:1;O	6+8DAP hs	1	[M+H]	1449.82	1151601	17.35	379445568	0.054
B-NH	B-NH-18:1;O3/26:1;O	10+12DAP	1	[M+H]	1449.82	4357248	17.42	606362048	0.054
B-NH	B-NH-18:1;O3/26:1;O	mature	1	[M+H]	1449.82	1687427	17.37	572242048	0.054
B-NH	B-NH-18:1;O3/26:1;O	10+12DAP hs	1	[M+H]	1449.82	2828552	17.49	520021504	0.078
B-NH	B-NH-18:1;O3/26:1;O	6+8DAP hs	1	[M+H]	1449.82	2234216	17.36	480242368	0.078
B-NH	B-NH-18:1;O3/26:1;O	6+8DAP hs	2	[M+H]	1449.82	1195364	17.08	371300320	0.078
B-NH	B-NH-18:1;O3/26:1;O	10+12DAP	2	[M+H]	1449.82	3435101	17.37	436137280	0.091
B-NH	B-NH-18:1;O3/26:1;O	mature	2	[M+H]	1449.82	1612517	17.44	517609344	0.091
B-NH	B-NH-18:1;O3/26:1;O	10+12DAP hs	2	[M+H]	1449.82	2891476	17.49	518873440	0.091
B-NH	B-NH-18:1;O3/26:1;O	6+8DAP hs	2	[M+H]	1449.82	2278782	17.44	469455712	0.109
B-NH	B-NH-18:1;O3/26:1;O	6+8DAP hs	3	[M+H]	1449.82	1574828	17.04	352707232	0.109
B-NH	B-NH-18:1;O3/26:1;O	10+12DAP	3	[M+H]	1449.82	3356587	17.36	559879424	0.109
B-NH	B-NH-18:1;O3/26:1;O	mature	3	[M+H]	1449.82	2234366	17.52	457473248	0.059
B-NH	B-NH-18:1;O3/26:1;O	10+12DAP hs	3	[M+H]	1449.82	2900836	17.34	482868256	0.059
B-NH	B-NH-18:1;O3/26:1;O	6+8DAP hs	3	[M+H]	1449.82	2280529	17.39	462970592	0.059
B-NH	B-NH-18:1;O3/26:1;O	control	ctrl	[M+H]	1449.82	0	16.44	0	0
B-NH	B-NH-44:3;O3	6+8DAP hs	1	[M+H]	1453.79	1652888	19.88	379445568	0.054
B-NH	B-NH-44:3;O3	10+12DAP	1	[M+H]	1453.79	746120	19.76	606362048	0.054
B-NH	B-NH-44:3;O3	mature	1	[M+H]	1453.79	2676201	19.72	572242048	0.054
B-NH	B-NH-44:3;O3	10+12DAP hs	1	[M+H]	1453.79	1764832	19.78	520021504	0.078
B-NH	B-NH-44:3;O3	6+8DAP hs	1	[M+H]	1453.79	1251859	19.72	480242368	0.078
B-NH	B-NH-44:3;O3	6+8DAP hs	2	[M+H]	1453.79	2188154	19.68	371300320	0.078
B-NH	B-NH-44:3;O3	10+12DAP	2	[M+H]	1453.79	1116024	19.9	436137280	0.091
B-NH	B-NH-44:3;O3	mature	2	[M+H]	1453.79	3475301	19.83	517609344	0.091
B-NH	B-NH-44:3;O3	10+12DAP hs	2	[M+H]	1453.79	2241703	19.77	518873440	0.091
B-NH	B-NH-44:3;O3	6+8DAP hs	2	[M+H]	1453.79	1076617	19.75	469455712	0.109
B-NH	B-NH-44:3;O3	6+8DAP hs	3	[M+H]	1453.79	2140884	19.8	352707232	0.109
B-NH	B-NH-44:3;O3	10+12DAP	3	[M+H]	1453.79	1885437	19.93	559879424	0.109
B-NH	B-NH-44:3;O3	mature	3	[M+H]	1453.79	3236263	19.8	457473248	0.059
B-NH	B-NH-44:3;O3	10+12DAP hs	3	[M+H]	1453.79	2449706	19.73	482868256	0.059
B-NH	B-NH-44:3;O3	6+8DAP hs	3	[M+H]	1453.79	958304	19.85	462970592	0.059
B-NH	B-NH-44:3;O3	control	ctrl	[M+H]	1453.79	0	19.35	0	0
B-NH	B-NH-44:3;O4	6+8DAP hs	1	[M+H]	1469.79	410047	19.01	379445568	0.054
B-NH	B-NH-44:3;O4	10+12DAP	1	[M+H]	1469.79	1008910	18.89	606362048	0.054
B-NH	B-NH-44:3;O4	mature	1	[M+H]	1469.79	7364398	19.16	572242048	0.054
B-NH	B-NH-44:3;O4	10+12DAP hs	1	[M+H]	1469.79	1418973	18.99	520021504	0.078
B-NH	B-NH-44:3;O4	6+8DAP hs	1	[M+H]	1469.79	278842	18.85	480242368	0.078
B-NH	B-NH-44:3;O4	6+8DAP hs	2	[M+H]	1469.79	122815	18.8	371300320	0.078
B-NH	B-NH-44:3;O4	10+12DAP	2	[M+H]	1469.79	1140253	18.93	436137280	0.091
B-NH	B-NH-44:3;O4	mature	2	[M+H]	1469.79	8363234	18.93	517609344	0.091
B-NH	B-NH-44:3;O4	10+12DAP hs	2	[M+H]	1469.79	2030496	19.06	518873440	0.091
B-NH	B-NH-44:3;O4	6+8DAP hs	2	[M+H]	1469.79	464982	19.24	469455712	0.109
B-NH	B-NH-44:3;O4	6+8DAP hs	3	[M+H]	1469.79	363229	18.96	352707232	0.109
B-NH	B-NH-44:3;O4	10+12DAP	3	[M+H]	1469.79	2218972	18.87	559879424	0.109
B-NH	B-NH-44:3;O4	mature	3	[M+H]	1469.79	8972539	19.37	457473248	0.059
B-NH	B-NH-44:3;O4	10+12DAP hs	3	[M+H]	1469.79	2099686	18.83	482868256	0.059
B-NH	B-NH-44:3;O4	6+8DAP hs	3	[M+H]	1469.79	388423	18.93	462970592	0.059
B-NH	B-NH-44:3;O4	control	ctrl	[M+H]	1469.79	20928	18.55	0	0
C-HEX-NH	C-HEX-NH-18:0;O2/18:0	6+8DAP hs	1	[M+H]	1471.79	0	12.74	379445568	0.054
C-HEX-NH	C-HEX-NH-18:0;O2/18:0	10+12DAP	1	[M+H]	1471.79	4200	12.74	606362048	0.054
C-HEX-NH	C-HEX-NH-18:0;O2/18:0	mature	1	[M+H]	1471.79	6208513	12.89	572242048	0.054
C-HEX-NH	C-HEX-NH-18:0;O2/18:0	10+12DAP hs	1	[M+H]	1471.79	0	12.73	520021504	0.078
C-HEX-NH	C-HEX-NH-18:0;O2/18:0	6+8DAP hs	1	[M+H]	1471.79	0	12.73	480242368	0.078
C-HEX-NH	C-HEX-NH-18:0;O2/18:0	6+8DAP hs	2	[M+H]	1471.79	0	12.74	371300320	0.078
C-HEX-NH	C-HEX-NH-18:0;O2/18:0	10+12DAP	2	[M+H]	1471.79	0	12.74	436137280	0.091
C-HEX-NH	C-HEX-NH-18:0;O2/18:0	mature	2	[M+H]	1471.79	6924119	12.84	517609344	0.091
C-HEX-NH	C-HEX-NH-18:0;O2/18:0	10+12DAP hs	2	[M+H]	1471.79	421808	12.95	518873440	0.091
C-HEX-NH	C-HEX-NH-18:0;O2/18:0	6+8DAP hs	2	[M+H]	1471.79	0	12.73	469455712	0.109
C-HEX-NH	C-HEX-NH-18:0;O2/18:0	6+8DAP hs	3	[M+H]	1471.79	0	12.74	352707232	0.109
C-HEX-NH	C-HEX-NH-18:0;O2/18:0	10+12DAP	3	[M+H]	1471.79	0	12.74	559879424	0.109
C-HEX-NH	C-HEX-NH-18:0;O2/18:0	mature	3	[M+H]	1471.79	7877517	12.93	457473248	0.059
C-HEX-NH	C-HEX-NH-18:0;O2/18:0	10+12DAP hs	3	[M+H]	1471.79	0	12.74	482868256	0.059
C-HEX-NH	C-HEX-NH-18:0;O2/18:0	6+8DAP hs	3	[M+H]	1471.79	0	12.73	462970592	0.059
C-HEX-NH	C-HEX-NH-18:0;O2/18:0	control	ctrl	[M+H]	1471.79	0	12.74	0	0
C-HEX-NH	C-HEX-NH-18:0;O2/20:0	6+8DAP hs	1	[M+H]	1499.82	555888	15.69	379445568	0.054
C-HEX-NH	C-HEX-NH-18:0;O2/20:0	10+12DAP	1	[M+H]	1499.82	0	15.18	606362048	0.054
C-HEX-NH	C-HEX-NH-18:0;O2/20:0	mature	1	[M+H]	1499.82	5465979	15.55	572242048	0.054
C-HEX-NH	C-HEX-NH-18:0;O2/20:0	10+12DAP hs	1	[M+H]	1499.82	0	15.18	520021504	0.078
C-HEX-NH	C-HEX-NH-18:0;O2/20:0	6+8DAP hs	1	[M+H]	1499.82	33817	15.74	480242368	0.078
C-HEX-NH	C-HEX-NH-18:0;O2/20:0	6+8DAP hs	2	[M+H]	1499.82	565019	15.66	371300320	0.078
C-HEX-NH	C-HEX-NH-18:0;O2/20:0	10+12DAP	2	[M+H]	1499.82	0	15.18	436137280	0.091
C-HEX-NH	C-HEX-NH-18:0;O2/20:0	mature	2	[M+H]	1499.82	4319482	15.6	517609344	0.091
C-HEX-NH	C-HEX-NH-18:0;O2/20:0	10+12DAP hs	2	[M+H]	1499.82	79599	15.72	518873440	0.091
C-HEX-NH	C-HEX-NH-18:0;O2/20:0	6+8DAP hs	2	[M+H]	1499.82	1424	15.18	469455712	0.109
C-HEX-NH	C-HEX-NH-18:0;O2/20:0	6+8DAP hs	3	[M+H]	1499.82	792992	15.59	352707232	0.109
C-HEX-NH	C-HEX-NH-18:0;O2/20:0	10+12DAP	3	[M+H]	1499.82	0	15.18	559879424	0.109
C-HEX-NH	C-HEX-NH-18:0;O2/20:0	mature	3	[M+H]	1499.82	4840564	15.67	457473248	0.059
C-HEX-NH	C-HEX-NH-18:0;O2/20:0	10+12DAP hs	3	[M+H]	1499.82	131019	15.65	482868256	0.059
C-HEX-NH	C-HEX-NH-18:0;O2/20:0	6+8DAP hs	3	[M+H]	1499.82	0	15.18	462970592	0.059
C-HEX-NH	C-HEX-NH-18:0;O2/20:0	control	ctrl	[M+H]	1499.82	0	15.19	0	0
C-HEX-NH	C-HEX-NH-40:0;O2	6+8DAP hs	1	[M+H]	1527.85	156202	18.39	379445568	0.054
C-HEX-NH	C-HEX-NH-40:0;O2	10+12DAP	1	[M+H]	1527.85	34353	18.44	606362048	0.054
C-HEX-NH	C-HEX-NH-40:0;O2	mature	1	[M+H]	1527.85	1754246	18.47	572242048	0.054
C-HEX-NH	C-HEX-NH-40:0;O2	10+12DAP hs	1	[M+H]	1527.85	0	17.94	520021504	0.078
C-HEX-NH	C-HEX-NH-40:0;O2	6+8DAP hs	1	[M+H]	1527.85	0	17.94	480242368	0.078
C-HEX-NH	C-HEX-NH-40:0;O2	6+8DAP hs	2	[M+H]	1527.85	55075	18.66	371300320	0.078
C-HEX-NH	C-HEX-NH-40:0;O2	10+12DAP	2	[M+H]	1527.85	78880	18.32	436137280	0.091
C-HEX-NH	C-HEX-NH-40:0;O2	mature	2	[M+H]	1527.85	1880955	18.54	517609344	0.091
C-HEX-NH	C-HEX-NH-40:0;O2	10+12DAP hs	2	[M+H]	1527.85	26089	18.21	518873440	0.091
C-HEX-NH	C-HEX-NH-40:0;O2	6+8DAP hs	2	[M+H]	1527.85	54177	17.94	469455712	0.109
C-HEX-NH	C-HEX-NH-40:0;O2	6+8DAP hs	3	[M+H]	1527.85	140123	18.5	352707232	0.109
C-HEX-NH	C-HEX-NH-40:0;O2	10+12DAP	3	[M+H]	1527.85	36085	18.37	559879424	0.109
C-HEX-NH	C-HEX-NH-40:0;O2	mature	3	[M+H]	1527.85	2175733	18.58	457473248	0.059
C-HEX-NH	C-HEX-NH-40:0;O2	10+12DAP hs	3	[M+H]	1527.85	125708	18.25	482868256	0.059
C-HEX-NH	C-HEX-NH-40:0;O2	6+8DAP hs	3	[M+H]	1527.85	36100	18.46	462970592	0.059
C-HEX-NH	C-HEX-NH-40:0;O2	control	ctrl	[M+H]	1527.85	0	17.94	0	0
C-HEX-NH	C-HEX-NH-42:0;O2	6+8DAP hs	1	[M+H]	1555.89	1924658	18.13	379445568	0.054
C-HEX-NH	C-HEX-NH-42:0;O2	10+12DAP	1	[M+H]	1555.89	6155740	18.18	606362048	0.054
C-HEX-NH	C-HEX-NH-42:0;O2	mature	1	[M+H]	1555.89	122421	18.29	572242048	0.054
C-HEX-NH	C-HEX-NH-42:0;O2	10+12DAP hs	1	[M+H]	1555.89	6387946	18.28	520021504	0.078
C-HEX-NH	C-HEX-NH-42:0;O2	6+8DAP hs	1	[M+H]	1555.89	1134270	18.19	480242368	0.078
C-HEX-NH	C-HEX-NH-42:0;O2	6+8DAP hs	2	[M+H]	1555.89	2176822	18.19	371300320	0.078
C-HEX-NH	C-HEX-NH-42:0;O2	10+12DAP	2	[M+H]	1555.89	5231924	18.2	436137280	0.091
C-HEX-NH	C-HEX-NH-42:0;O2	mature	2	[M+H]	1555.89	125187	18.28	517609344	0.091
C-HEX-NH	C-HEX-NH-42:0;O2	10+12DAP hs	2	[M+H]	1555.89	6298355	18.31	518873440	0.091
C-HEX-NH	C-HEX-NH-42:0;O2	6+8DAP hs	2	[M+H]	1555.89	901434	18.21	469455712	0.109
C-HEX-NH	C-HEX-NH-42:0;O2	6+8DAP hs	3	[M+H]	1555.89	2368578	18.17	352707232	0.109
C-HEX-NH	C-HEX-NH-42:0;O2	10+12DAP	3	[M+H]	1555.89	5616943	18.21	559879424	0.109
C-HEX-NH	C-HEX-NH-42:0;O2	mature	3	[M+H]	1555.89	64907	18.37	457473248	0.059
C-HEX-NH	C-HEX-NH-42:0;O2	10+12DAP hs	3	[M+H]	1555.89	7499059	18.15	482868256	0.059
C-HEX-NH	C-HEX-NH-42:0;O2	6+8DAP hs	3	[M+H]	1555.89	669110	18.26	462970592	0.059
C-HEX-NH	C-HEX-NH-42:0;O2	control	ctrl	[M+H]	1555.89	12644	18.44	0	0
C-HEX-NH	C-HEX-NH-18:0;O3/24:0;O	6+8DAP hs	1	[M+H]	1587.88	2891414	18.2	379445568	0.054
C-HEX-NH	C-HEX-NH-18:0;O3/24:0;O	10+12DAP	1	[M+H]	1587.88	889079	18.3	606362048	0.054
C-HEX-NH	C-HEX-NH-18:0;O3/24:0;O	mature	1	[M+H]	1587.88	11927366	18.19	572242048	0.054
C-HEX-NH	C-HEX-NH-18:0;O3/24:0;O	10+12DAP hs	1	[M+H]	1587.88	2491418	18.34	520021504	0.078
C-HEX-NH	C-HEX-NH-18:0;O3/24:0;O	6+8DAP hs	1	[M+H]	1587.88	1908128	18.16	480242368	0.078
C-HEX-NH	C-HEX-NH-18:0;O3/24:0;O	6+8DAP hs	2	[M+H]	1587.88	3570590	18.19	371300320	0.078
C-HEX-NH	C-HEX-NH-18:0;O3/24:0;O	10+12DAP	2	[M+H]	1587.88	883000	18.32	436137280	0.091
C-HEX-NH	C-HEX-NH-18:0;O3/24:0;O	mature	2	[M+H]	1587.88	11087105	18.16	517609344	0.091
C-HEX-NH	C-HEX-NH-18:0;O3/24:0;O	10+12DAP hs	2	[M+H]	1587.88	2608578	18.35	518873440	0.091
C-HEX-NH	C-HEX-NH-18:0;O3/24:0;O	6+8DAP hs	2	[M+H]	1587.88	1791784	18.27	469455712	0.109
C-HEX-NH	C-HEX-NH-18:0;O3/24:0;O	6+8DAP hs	3	[M+H]	1587.88	3130201	18.21	352707232	0.109
C-HEX-NH	C-HEX-NH-18:0;O3/24:0;O	10+12DAP	3	[M+H]	1587.88	1316510	18.21	559879424	0.109
C-HEX-NH	C-HEX-NH-18:0;O3/24:0;O	mature	3	[M+H]	1587.88	10723141	18.31	457473248	0.059
C-HEX-NH	C-HEX-NH-18:0;O3/24:0;O	10+12DAP hs	3	[M+H]	1587.88	3041907	18.25	482868256	0.059
C-HEX-NH	C-HEX-NH-18:0;O3/24:0;O	6+8DAP hs	3	[M+H]	1587.88	2146961	18.15	462970592	0.059
C-HEX-NH	C-HEX-NH-18:0;O3/24:0;O	control	ctrl	[M+H]	1587.88	0	17.56	0	0
C-HEX-NH	C-HEX-NH-18:0;O3/18:0	6+8DAP hs	1	[M+H]	1487.79	461882	10.91	379445568	0.054
C-HEX-NH	C-HEX-NH-18:0;O3/18:0	10+12DAP	1	[M+H]	1487.79	10507	10.7	606362048	0.054
C-HEX-NH	C-HEX-NH-18:0;O3/18:0	mature	1	[M+H]	1487.79	5816164	10.94	572242048	0.054
C-HEX-NH	C-HEX-NH-18:0;O3/18:0	10+12DAP hs	1	[M+H]	1487.79	217707	10.94	520021504	0.078
C-HEX-NH	C-HEX-NH-18:0;O3/18:0	6+8DAP hs	1	[M+H]	1487.79	29480	11.01	480242368	0.078
C-HEX-NH	C-HEX-NH-18:0;O3/18:0	6+8DAP hs	2	[M+H]	1487.79	669937	10.91	371300320	0.078
C-HEX-NH	C-HEX-NH-18:0;O3/18:0	10+12DAP	2	[M+H]	1487.79	0	10.67	436137280	0.091
C-HEX-NH	C-HEX-NH-18:0;O3/18:0	mature	2	[M+H]	1487.79	5857434	10.97	517609344	0.091
C-HEX-NH	C-HEX-NH-18:0;O3/18:0	10+12DAP hs	2	[M+H]	1487.79	146828	10.94	518873440	0.091
C-HEX-NH	C-HEX-NH-18:0;O3/18:0	6+8DAP hs	2	[M+H]	1487.79	66807	10.88	469455712	0.109
C-HEX-NH	C-HEX-NH-18:0;O3/18:0	6+8DAP hs	3	[M+H]	1487.79	1174326	10.9	352707232	0.109
C-HEX-NH	C-HEX-NH-18:0;O3/18:0	10+12DAP	3	[M+H]	1487.79	0	10.67	559879424	0.109
C-HEX-NH	C-HEX-NH-18:0;O3/18:0	mature	3	[M+H]	1487.79	6374176	10.98	457473248	0.059
C-HEX-NH	C-HEX-NH-18:0;O3/18:0	10+12DAP hs	3	[M+H]	1487.79	253528	10.89	482868256	0.059
C-HEX-NH	C-HEX-NH-18:0;O3/18:0	6+8DAP hs	3	[M+H]	1487.79	84569	10.97	462970592	0.059
C-HEX-NH	C-HEX-NH-18:0;O3/18:0	control	ctrl	[M+H]	1487.79	0	10.67	0	0
C-HEX-NH	C-HEX-NH-18:0;O3/20:0	6+8DAP hs	1	[M+H]	1515.82	1245210	13.35	379445568	0.054
C-HEX-NH	C-HEX-NH-18:0;O3/20:0	10+12DAP	1	[M+H]	1515.82	0	13.06	606362048	0.054
C-HEX-NH	C-HEX-NH-18:0;O3/20:0	mature	1	[M+H]	1515.82	6320348	13.33	572242048	0.054
C-HEX-NH	C-HEX-NH-18:0;O3/20:0	10+12DAP hs	1	[M+H]	1515.82	749155	13.46	520021504	0.078
C-HEX-NH	C-HEX-NH-18:0;O3/20:0	6+8DAP hs	1	[M+H]	1515.82	296024	13.26	480242368	0.078
C-HEX-NH	C-HEX-NH-18:0;O3/20:0	6+8DAP hs	2	[M+H]	1515.82	2351068	13.38	371300320	0.078
C-HEX-NH	C-HEX-NH-18:0;O3/20:0	10+12DAP	2	[M+H]	1515.82	0	13.06	436137280	0.091
C-HEX-NH	C-HEX-NH-18:0;O3/20:0	mature	2	[M+H]	1515.82	6515309	13.35	517609344	0.091
C-HEX-NH	C-HEX-NH-18:0;O3/20:0	10+12DAP hs	2	[M+H]	1515.82	443373	13.43	518873440	0.091
C-HEX-NH	C-HEX-NH-18:0;O3/20:0	6+8DAP hs	2	[M+H]	1515.82	129162	13.4	469455712	0.109
C-HEX-NH	C-HEX-NH-18:0;O3/20:0	6+8DAP hs	3	[M+H]	1515.82	2279265	13.43	352707232	0.109
C-HEX-NH	C-HEX-NH-18:0;O3/20:0	10+12DAP	3	[M+H]	1515.82	0	13.06	559879424	0.109
C-HEX-NH	C-HEX-NH-18:0;O3/20:0	mature	3	[M+H]	1515.82	8152035	13.45	457473248	0.059
C-HEX-NH	C-HEX-NH-18:0;O3/20:0	10+12DAP hs	3	[M+H]	1515.82	749435	13.41	482868256	0.059
C-HEX-NH	C-HEX-NH-18:0;O3/20:0	6+8DAP hs	3	[M+H]	1515.82	65616	13.37	462970592	0.059
C-HEX-NH	C-HEX-NH-18:0;O3/20:0	control	ctrl	[M+H]	1515.82	8575	13.58	0	0
C-HEX-NH	C-HEX-NH-18:0;O3/22:0	6+8DAP hs	1	[M+H]	1543.85	1044306	15.96	379445568	0.054
C-HEX-NH	C-HEX-NH-18:0;O3/22:0	10+12DAP	1	[M+H]	1543.85	0	15.77	606362048	0.054
C-HEX-NH	C-HEX-NH-18:0;O3/22:0	mature	1	[M+H]	1543.85	4278599	16.55	572242048	0.054
C-HEX-NH	C-HEX-NH-18:0;O3/22:0	10+12DAP hs	1	[M+H]	1543.85	555308	16.15	520021504	0.078
C-HEX-NH	C-HEX-NH-18:0;O3/22:0	6+8DAP hs	1	[M+H]	1543.85	271101	16.13	480242368	0.078
C-HEX-NH	C-HEX-NH-18:0;O3/22:0	6+8DAP hs	2	[M+H]	1543.85	1537056	16.07	371300320	0.078
C-HEX-NH	C-HEX-NH-18:0;O3/22:0	10+12DAP	2	[M+H]	1543.85	5996	15.92	436137280	0.091
C-HEX-NH	C-HEX-NH-18:0;O3/22:0	mature	2	[M+H]	1543.85	4560180	16.1	517609344	0.091
C-HEX-NH	C-HEX-NH-18:0;O3/22:0	10+12DAP hs	2	[M+H]	1543.85	231915	16.08	518873440	0.091
C-HEX-NH	C-HEX-NH-18:0;O3/22:0	6+8DAP hs	2	[M+H]	1543.85	137756	16.15	469455712	0.109
C-HEX-NH	C-HEX-NH-18:0;O3/22:0	6+8DAP hs	3	[M+H]	1543.85	2090260	16.03	352707232	0.109
C-HEX-NH	C-HEX-NH-18:0;O3/22:0	10+12DAP	3	[M+H]	1543.85	0	15.77	559879424	0.109
C-HEX-NH	C-HEX-NH-18:0;O3/22:0	mature	3	[M+H]	1543.85	4065234	16.24	457473248	0.059
C-HEX-NH	C-HEX-NH-18:0;O3/22:0	10+12DAP hs	3	[M+H]	1543.85	994619	16.05	482868256	0.059
C-HEX-NH	C-HEX-NH-18:0;O3/22:0	6+8DAP hs	3	[M+H]	1543.85	281017	16	462970592	0.059
C-HEX-NH	C-HEX-NH-18:0;O3/22:0	control	ctrl	[M+H]	1543.85	0	15.77	0	0
C-HEX-NH	C-HEX-NH-18:0;O3/24:0	6+8DAP hs	1	[M+H]	1571.88	6386044	19.21	379445568	0.054
C-HEX-NH	C-HEX-NH-18:0;O3/24:0	10+12DAP	1	[M+H]	1571.88	0	18.61	606362048	0.054
C-HEX-NH	C-HEX-NH-18:0;O3/24:0	mature	1	[M+H]	1571.88	12872473	19.16	572242048	0.054
C-HEX-NH	C-HEX-NH-18:0;O3/24:0	10+12DAP hs	1	[M+H]	1571.88	691126	19.28	520021504	0.078
C-HEX-NH	C-HEX-NH-18:0;O3/24:0	6+8DAP hs	1	[M+H]	1571.88	971637	19.34	480242368	0.078
C-HEX-NH	C-HEX-NH-18:0;O3/24:0	6+8DAP hs	2	[M+H]	1571.88	7570762	19.23	371300320	0.078
C-HEX-NH	C-HEX-NH-18:0;O3/24:0	10+12DAP	2	[M+H]	1571.88	2674	19.49	436137280	0.091
C-HEX-NH	C-HEX-NH-18:0;O3/24:0	mature	2	[M+H]	1571.88	13147021	19.37	517609344	0.091
C-HEX-NH	C-HEX-NH-18:0;O3/24:0	10+12DAP hs	2	[M+H]	1571.88	813518	19.27	518873440	0.091
C-HEX-NH	C-HEX-NH-18:0;O3/24:0	6+8DAP hs	2	[M+H]	1571.88	267238	19.27	469455712	0.109
C-HEX-NH	C-HEX-NH-18:0;O3/24:0	6+8DAP hs	3	[M+H]	1571.88	8851994	19.22	352707232	0.109
C-HEX-NH	C-HEX-NH-18:0;O3/24:0	10+12DAP	3	[M+H]	1571.88	139667	19.14	559879424	0.109
C-HEX-NH	C-HEX-NH-18:0;O3/24:0	mature	3	[M+H]	1571.88	11591743	19.32	457473248	0.059
C-HEX-NH	C-HEX-NH-18:0;O3/24:0	10+12DAP hs	3	[M+H]	1571.88	1516611	19.19	482868256	0.059
C-HEX-NH	C-HEX-NH-18:0;O3/24:0	6+8DAP hs	3	[M+H]	1571.88	739893	19.38	462970592	0.059
C-HEX-NH	C-HEX-NH-18:0;O3/24:0	control	ctrl	[M+H]	1571.88	37690	18.74	0	0
C-HEX-NH	C-HEX-NH-18:0;O3/24:1	6+8DAP hs	1	[M+H]	1569.87	1040162	15.94	379445568	0.054
C-HEX-NH	C-HEX-NH-18:0;O3/24:1	10+12DAP	1	[M+H]	1569.87	263600	16.07	606362048	0.054
C-HEX-NH	C-HEX-NH-18:0;O3/24:1	mature	1	[M+H]	1569.87	2719776	15.99	572242048	0.054
C-HEX-NH	C-HEX-NH-18:0;O3/24:1	10+12DAP hs	1	[M+H]	1569.87	772204	16.06	520021504	0.078
C-HEX-NH	C-HEX-NH-18:0;O3/24:1	6+8DAP hs	1	[M+H]	1569.87	1003717	16	480242368	0.078
C-HEX-NH	C-HEX-NH-18:0;O3/24:1	6+8DAP hs	2	[M+H]	1569.87	1476610	15.91	371300320	0.078
C-HEX-NH	C-HEX-NH-18:0;O3/24:1	10+12DAP	2	[M+H]	1569.87	106727	16.07	436137280	0.091
C-HEX-NH	C-HEX-NH-18:0;O3/24:1	mature	2	[M+H]	1569.87	2689669	16.08	517609344	0.091
C-HEX-NH	C-HEX-NH-18:0;O3/24:1	10+12DAP hs	2	[M+H]	1569.87	804358	16.03	518873440	0.091
C-HEX-NH	C-HEX-NH-18:0;O3/24:1	6+8DAP hs	2	[M+H]	1569.87	625923	16.04	469455712	0.109
C-HEX-NH	C-HEX-NH-18:0;O3/24:1	6+8DAP hs	3	[M+H]	1569.87	2442690	15.96	352707232	0.109
C-HEX-NH	C-HEX-NH-18:0;O3/24:1	10+12DAP	3	[M+H]	1569.87	73438	16.26	559879424	0.109
C-HEX-NH	C-HEX-NH-18:0;O3/24:1	mature	3	[M+H]	1569.87	2603163	16.01	457473248	0.059
C-HEX-NH	C-HEX-NH-18:0;O3/24:1	10+12DAP hs	3	[M+H]	1569.87	712628	15.98	482868256	0.059
C-HEX-NH	C-HEX-NH-18:0;O3/24:1	6+8DAP hs	3	[M+H]	1569.87	487501	15.93	462970592	0.059
C-HEX-NH	C-HEX-NH-18:0;O3/24:1	control	ctrl	[M+H]	1569.87	9612	15.67	0	0
C-HEX-NH	C-HEX-NH-18:1;O3/24:0	6+8DAP hs	1	[M+H]	1569.87	4399595	18.05	379445568	0.054
C-HEX-NH	C-HEX-NH-18:1;O3/24:0	10+12DAP	1	[M+H]	1569.87	448846	18.08	606362048	0.054
C-HEX-NH	C-HEX-NH-18:1;O3/24:0	mature	1	[M+H]	1569.87	3986951	17.96	572242048	0.054
C-HEX-NH	C-HEX-NH-18:1;O3/24:0	10+12DAP hs	1	[M+H]	1569.87	528912	18.24	520021504	0.078
C-HEX-NH	C-HEX-NH-18:1;O3/24:0	6+8DAP hs	1	[M+H]	1569.87	1631016	18.16	480242368	0.078
C-HEX-NH	C-HEX-NH-18:1;O3/24:0	6+8DAP hs	2	[M+H]	1569.87	4429754	18.11	371300320	0.078
C-HEX-NH	C-HEX-NH-18:1;O3/24:0	10+12DAP	2	[M+H]	1569.87	205437	18.26	436137280	0.091
C-HEX-NH	C-HEX-NH-18:1;O3/24:0	mature	2	[M+H]	1569.87	4083546	18.02	517609344	0.091
C-HEX-NH	C-HEX-NH-18:1;O3/24:0	10+12DAP hs	2	[M+H]	1569.87	714887	18.65	518873440	0.091
C-HEX-NH	C-HEX-NH-18:1;O3/24:0	6+8DAP hs	2	[M+H]	1569.87	2313897	18.16	469455712	0.109
C-HEX-NH	C-HEX-NH-18:1;O3/24:0	6+8DAP hs	3	[M+H]	1569.87	5776063	18.05	352707232	0.109
C-HEX-NH	C-HEX-NH-18:1;O3/24:0	10+12DAP	3	[M+H]	1569.87	465500	18.26	559879424	0.109
C-HEX-NH	C-HEX-NH-18:1;O3/24:0	mature	3	[M+H]	1569.87	4114207	18.03	457473248	0.059
C-HEX-NH	C-HEX-NH-18:1;O3/24:0	10+12DAP hs	3	[M+H]	1569.87	1000036	17.96	482868256	0.059
C-HEX-NH	C-HEX-NH-18:1;O3/24:0	6+8DAP hs	3	[M+H]	1569.87	1993098	18.11	462970592	0.059
C-HEX-NH	C-HEX-NH-18:1;O3/24:0	control	ctrl	[M+H]	1569.87	0	17.61	0	0
D-2HEX-PEN-NH	D-2HEX-PEN-NH-18:0;O3/22:0;O	6+8DAP hs	1	[M+H]	1691.89	157843	15.59	379445568	0.054
D-2HEX-PEN-NH	D-2HEX-PEN-NH-18:0;O3/22:0;O	10+12DAP	1	[M+H]	1691.89	398278	15.63	606362048	0.054
D-2HEX-PEN-NH	D-2HEX-PEN-NH-18:0;O3/22:0;O	mature	1	[M+H]	1691.89	2553070	15.49	572242048	0.054
D-2HEX-PEN-NH	D-2HEX-PEN-NH-18:0;O3/22:0;O	10+12DAP hs	1	[M+H]	1691.89	735322	16.07	520021504	0.078
D-2HEX-PEN-NH	D-2HEX-PEN-NH-18:0;O3/22:0;O	6+8DAP hs	1	[M+H]	1691.89	208830	15.76	480242368	0.078
D-2HEX-PEN-NH	D-2HEX-PEN-NH-18:0;O3/22:0;O	6+8DAP hs	2	[M+H]	1691.89	419905	15.72	371300320	0.078
D-2HEX-PEN-NH	D-2HEX-PEN-NH-18:0;O3/22:0;O	10+12DAP	2	[M+H]	1691.89	736541	15.74	436137280	0.091
D-2HEX-PEN-NH	D-2HEX-PEN-NH-18:0;O3/22:0;O	mature	2	[M+H]	1691.89	2659918	15.62	517609344	0.091
D-2HEX-PEN-NH	D-2HEX-PEN-NH-18:0;O3/22:0;O	10+12DAP hs	2	[M+H]	1691.89	1222951	15.79	518873440	0.091
D-2HEX-PEN-NH	D-2HEX-PEN-NH-18:0;O3/22:0;O	6+8DAP hs	2	[M+H]	1691.89	50346	16.44	469455712	0.109
D-2HEX-PEN-NH	D-2HEX-PEN-NH-18:0;O3/22:0;O	6+8DAP hs	3	[M+H]	1691.89	301868	15.59	352707232	0.109
D-2HEX-PEN-NH	D-2HEX-PEN-NH-18:0;O3/22:0;O	10+12DAP	3	[M+H]	1691.89	648707	16.02	559879424	0.109
D-2HEX-PEN-NH	D-2HEX-PEN-NH-18:0;O3/22:0;O	mature	3	[M+H]	1691.89	3176951	15.64	457473248	0.059
D-2HEX-PEN-NH	D-2HEX-PEN-NH-18:0;O3/22:0;O	10+12DAP hs	3	[M+H]	1691.89	1180366	15.55	482868256	0.059
D-2HEX-PEN-NH	D-2HEX-PEN-NH-18:0;O3/22:0;O	6+8DAP hs	3	[M+H]	1691.89	80703	15.69	462970592	0.059
D-2HEX-PEN-NH	D-2HEX-PEN-NH-18:0;O3/22:0;O	control	ctrl	[M+H]	1691.89	14589	15.91	0	0
D-2HEX-PEN-NH	D-2HEX-PEN-NH-18:0;O3/24:0;O	6+8DAP hs	1	[M+H]	1719.92	492242	18.65	379445568	0.054
D-2HEX-PEN-NH	D-2HEX-PEN-NH-18:0;O3/24:0;O	10+12DAP	1	[M+H]	1719.92	1636215	18.52	606362048	0.054
D-2HEX-PEN-NH	D-2HEX-PEN-NH-18:0;O3/24:0;O	mature	1	[M+H]	1719.92	965619	18.65	572242048	0.054
D-2HEX-PEN-NH	D-2HEX-PEN-NH-18:0;O3/24:0;O	10+12DAP hs	1	[M+H]	1719.92	2494527	18.59	520021504	0.078
D-2HEX-PEN-NH	D-2HEX-PEN-NH-18:0;O3/24:0;O	6+8DAP hs	1	[M+H]	1719.92	1785529	18.52	480242368	0.078
D-2HEX-PEN-NH	D-2HEX-PEN-NH-18:0;O3/24:0;O	6+8DAP hs	2	[M+H]	1719.92	606707	18.62	371300320	0.078
D-2HEX-PEN-NH	D-2HEX-PEN-NH-18:0;O3/24:0;O	10+12DAP	2	[M+H]	1719.92	2221633	18.52	436137280	0.091
D-2HEX-PEN-NH	D-2HEX-PEN-NH-18:0;O3/24:0;O	mature	2	[M+H]	1719.92	1204763	18.68	517609344	0.091
D-2HEX-PEN-NH	D-2HEX-PEN-NH-18:0;O3/24:0;O	10+12DAP hs	2	[M+H]	1719.92	4610624	18.53	518873440	0.091
D-2HEX-PEN-NH	D-2HEX-PEN-NH-18:0;O3/24:0;O	6+8DAP hs	2	[M+H]	1719.92	1064884	18.52	469455712	0.109
D-2HEX-PEN-NH	D-2HEX-PEN-NH-18:0;O3/24:0;O	6+8DAP hs	3	[M+H]	1719.92	839186	18.61	352707232	0.109
D-2HEX-PEN-NH	D-2HEX-PEN-NH-18:0;O3/24:0;O	10+12DAP	3	[M+H]	1719.92	2277782	18.41	559879424	0.109
D-2HEX-PEN-NH	D-2HEX-PEN-NH-18:0;O3/24:0;O	mature	3	[M+H]	1719.92	1428553	18.67	457473248	0.059
D-2HEX-PEN-NH	D-2HEX-PEN-NH-18:0;O3/24:0;O	10+12DAP hs	3	[M+H]	1719.92	2947186	18.56	482868256	0.059
D-2HEX-PEN-NH	D-2HEX-PEN-NH-18:0;O3/24:0;O	6+8DAP hs	3	[M+H]	1719.92	1241197	18.57	462970592	0.059
D-2HEX-PEN-NH	D-2HEX-PEN-NH-18:0;O3/24:0;O	control	ctrl	[M+H]	1719.92	0	18.37	0	0
D-2HEX-PEN-NH	D-2HEX-PEN-NH-18:0;O3/24:1;O	6+8DAP hs	1	[M+H]	1717.9	268710	15.62	379445568	0.054
D-2HEX-PEN-NH	D-2HEX-PEN-NH-18:0;O3/24:1;O	10+12DAP	1	[M+H]	1717.9	2123789	15.67	606362048	0.054
D-2HEX-PEN-NH	D-2HEX-PEN-NH-18:0;O3/24:1;O	mature	1	[M+H]	1717.9	4378125	15.55	572242048	0.054
D-2HEX-PEN-NH	D-2HEX-PEN-NH-18:0;O3/24:1;O	10+12DAP hs	1	[M+H]	1717.9	1744712	16.06	520021504	0.078
D-2HEX-PEN-NH	D-2HEX-PEN-NH-18:0;O3/24:1;O	6+8DAP hs	1	[M+H]	1717.9	223901	16.03	480242368	0.078
D-2HEX-PEN-NH	D-2HEX-PEN-NH-18:0;O3/24:1;O	6+8DAP hs	2	[M+H]	1717.9	189368	15.8	371300320	0.078
D-2HEX-PEN-NH	D-2HEX-PEN-NH-18:0;O3/24:1;O	10+12DAP	2	[M+H]	1717.9	1943091	15.95	436137280	0.091
D-2HEX-PEN-NH	D-2HEX-PEN-NH-18:0;O3/24:1;O	mature	2	[M+H]	1717.9	3786436	15.56	517609344	0.091
D-2HEX-PEN-NH	D-2HEX-PEN-NH-18:0;O3/24:1;O	10+12DAP hs	2	[M+H]	1717.9	1676296	15.79	518873440	0.091
D-2HEX-PEN-NH	D-2HEX-PEN-NH-18:0;O3/24:1;O	6+8DAP hs	2	[M+H]	1717.9	45536	15.68	469455712	0.109
D-2HEX-PEN-NH	D-2HEX-PEN-NH-18:0;O3/24:1;O	6+8DAP hs	3	[M+H]	1717.9	256812	15.59	352707232	0.109
D-2HEX-PEN-NH	D-2HEX-PEN-NH-18:0;O3/24:1;O	10+12DAP	3	[M+H]	1717.9	2551594	15.64	559879424	0.109
D-2HEX-PEN-NH	D-2HEX-PEN-NH-18:0;O3/24:1;O	mature	3	[M+H]	1717.9	4633313	15.64	457473248	0.059
D-2HEX-PEN-NH	D-2HEX-PEN-NH-18:0;O3/24:1;O	10+12DAP hs	3	[M+H]	1717.9	2129092	15.55	482868256	0.059
D-2HEX-PEN-NH	D-2HEX-PEN-NH-18:0;O3/24:1;O	6+8DAP hs	3	[M+H]	1717.9	89928	15.68	462970592	0.059
D-2HEX-PEN-NH	D-2HEX-PEN-NH-18:0;O3/24:1;O	control	ctrl	[M+H]	1717.9	0	15.2	0	0
D-2HEX-PEN-NH	D-2HEX-PEN-NH-18:1;O3/24:0;O	6+8DAP hs	1	[M+H]	1717.9	746820	17.21	379445568	0.054
D-2HEX-PEN-NH	D-2HEX-PEN-NH-18:1;O3/24:0;O	10+12DAP	1	[M+H]	1717.9	3522991	17.15	606362048	0.054
D-2HEX-PEN-NH	D-2HEX-PEN-NH-18:1;O3/24:0;O	mature	1	[M+H]	1717.9	1046056	17.24	572242048	0.054
D-2HEX-PEN-NH	D-2HEX-PEN-NH-18:1;O3/24:0;O	10+12DAP hs	1	[M+H]	1717.9	2322874	17.29	520021504	0.078
D-2HEX-PEN-NH	D-2HEX-PEN-NH-18:1;O3/24:0;O	6+8DAP hs	1	[M+H]	1717.9	2276656	17.15	480242368	0.078
D-2HEX-PEN-NH	D-2HEX-PEN-NH-18:1;O3/24:0;O	6+8DAP hs	2	[M+H]	1717.9	823294	17.11	371300320	0.078
D-2HEX-PEN-NH	D-2HEX-PEN-NH-18:1;O3/24:0;O	10+12DAP	2	[M+H]	1717.9	3505367	17.18	436137280	0.091
D-2HEX-PEN-NH	D-2HEX-PEN-NH-18:1;O3/24:0;O	mature	2	[M+H]	1717.9	1411499	17.23	517609344	0.091
D-2HEX-PEN-NH	D-2HEX-PEN-NH-18:1;O3/24:0;O	10+12DAP hs	2	[M+H]	1717.9	2761558	17.19	518873440	0.091
D-2HEX-PEN-NH	D-2HEX-PEN-NH-18:1;O3/24:0;O	6+8DAP hs	2	[M+H]	1717.9	1752720	17.11	469455712	0.109
D-2HEX-PEN-NH	D-2HEX-PEN-NH-18:1;O3/24:0;O	6+8DAP hs	3	[M+H]	1717.9	1388213	17.13	352707232	0.109
D-2HEX-PEN-NH	D-2HEX-PEN-NH-18:1;O3/24:0;O	10+12DAP	3	[M+H]	1717.9	3883223	17.24	559879424	0.109
D-2HEX-PEN-NH	D-2HEX-PEN-NH-18:1;O3/24:0;O	mature	3	[M+H]	1717.9	1670388	17.34	457473248	0.059
D-2HEX-PEN-NH	D-2HEX-PEN-NH-18:1;O3/24:0;O	10+12DAP hs	3	[M+H]	1717.9	2806330	17.13	482868256	0.059
D-2HEX-PEN-NH	D-2HEX-PEN-NH-18:1;O3/24:0;O	6+8DAP hs	3	[M+H]	1717.9	1589545	17.16	462970592	0.059
D-2HEX-PEN-NH	D-2HEX-PEN-NH-18:1;O3/24:0;O	control	ctrl	[M+H]	1717.9	0	16.64	0	0
D-2HEX-PEN-NH	D-2HEX-PEN-NH-42:2;O4	6+8DAP hs	1	[M+H]	1715.89	0	13.84	379445568	0.054
D-2HEX-PEN-NH	D-2HEX-PEN-NH-42:2;O4	10+12DAP	1	[M+H]	1715.89	823753	14.43	606362048	0.054
D-2HEX-PEN-NH	D-2HEX-PEN-NH-42:2;O4	mature	1	[M+H]	1715.89	639254	14.79	572242048	0.054
D-2HEX-PEN-NH	D-2HEX-PEN-NH-42:2;O4	10+12DAP hs	1	[M+H]	1715.89	312536	14.38	520021504	0.078
D-2HEX-PEN-NH	D-2HEX-PEN-NH-42:2;O4	6+8DAP hs	1	[M+H]	1715.89	231288	14.2	480242368	0.078
D-2HEX-PEN-NH	D-2HEX-PEN-NH-42:2;O4	6+8DAP hs	2	[M+H]	1715.89	38720	14.69	371300320	0.078
D-2HEX-PEN-NH	D-2HEX-PEN-NH-42:2;O4	10+12DAP	2	[M+H]	1715.89	788518	14.41	436137280	0.091
D-2HEX-PEN-NH	D-2HEX-PEN-NH-42:2;O4	mature	2	[M+H]	1715.89	849436	14.5	517609344	0.091
D-2HEX-PEN-NH	D-2HEX-PEN-NH-42:2;O4	10+12DAP hs	2	[M+H]	1715.89	238584	14.3	518873440	0.091
D-2HEX-PEN-NH	D-2HEX-PEN-NH-42:2;O4	6+8DAP hs	2	[M+H]	1715.89	36833	14.2	469455712	0.109
D-2HEX-PEN-NH	D-2HEX-PEN-NH-42:2;O4	6+8DAP hs	3	[M+H]	1715.89	169336	14.22	352707232	0.109
D-2HEX-PEN-NH	D-2HEX-PEN-NH-42:2;O4	10+12DAP	3	[M+H]	1715.89	729176	14.42	559879424	0.109
D-2HEX-PEN-NH	D-2HEX-PEN-NH-42:2;O4	mature	3	[M+H]	1715.89	631146	14.12	457473248	0.059
D-2HEX-PEN-NH	D-2HEX-PEN-NH-42:2;O4	10+12DAP hs	3	[M+H]	1715.89	253557	14.36	482868256	0.059
D-2HEX-PEN-NH	D-2HEX-PEN-NH-42:2;O4	6+8DAP hs	3	[M+H]	1715.89	17552	14.96	462970592	0.059
D-2HEX-PEN-NH	D-2HEX-PEN-NH-42:2;O4	control	ctrl	[M+H]	1715.89	2057	14.95	0	0
D-2HEX-PEN-NH	D-2HEX-PEN-NH-43:1;O4	6+8DAP hs	1	[M+H]	1731.92	662827	16.95	379445568	0.054
D-2HEX-PEN-NH	D-2HEX-PEN-NH-43:1;O4	10+12DAP	1	[M+H]	1731.92	401141	17.11	606362048	0.054
D-2HEX-PEN-NH	D-2HEX-PEN-NH-43:1;O4	mature	1	[M+H]	1731.92	1001100	16.9	572242048	0.054
D-2HEX-PEN-NH	D-2HEX-PEN-NH-43:1;O4	10+12DAP hs	1	[M+H]	1731.92	252464	17.29	520021504	0.078
D-2HEX-PEN-NH	D-2HEX-PEN-NH-43:1;O4	6+8DAP hs	1	[M+H]	1731.92	962119	17.07	480242368	0.078
D-2HEX-PEN-NH	D-2HEX-PEN-NH-43:1;O4	6+8DAP hs	2	[M+H]	1731.92	745738	17.11	371300320	0.078
D-2HEX-PEN-NH	D-2HEX-PEN-NH-43:1;O4	10+12DAP	2	[M+H]	1731.92	254786	17.08	436137280	0.091
D-2HEX-PEN-NH	D-2HEX-PEN-NH-43:1;O4	mature	2	[M+H]	1731.92	1696879	16.93	517609344	0.091
D-2HEX-PEN-NH	D-2HEX-PEN-NH-43:1;O4	10+12DAP hs	2	[M+H]	1731.92	247116	17.23	518873440	0.091
D-2HEX-PEN-NH	D-2HEX-PEN-NH-43:1;O4	6+8DAP hs	2	[M+H]	1731.92	1054683	17.07	469455712	0.109
D-2HEX-PEN-NH	D-2HEX-PEN-NH-43:1;O4	6+8DAP hs	3	[M+H]	1731.92	1062970	17.04	352707232	0.109
D-2HEX-PEN-NH	D-2HEX-PEN-NH-43:1;O4	10+12DAP	3	[M+H]	1731.92	520281	17.47	559879424	0.109
D-2HEX-PEN-NH	D-2HEX-PEN-NH-43:1;O4	mature	3	[M+H]	1731.92	1613599	17	457473248	0.059
D-2HEX-PEN-NH	D-2HEX-PEN-NH-43:1;O4	10+12DAP hs	3	[M+H]	1731.92	346037	16.88	482868256	0.059
D-2HEX-PEN-NH	D-2HEX-PEN-NH-43:1;O4	6+8DAP hs	3	[M+H]	1731.92	504940	17.28	462970592	0.059
D-2HEX-PEN-NH	D-2HEX-PEN-NH-43:1;O4	control	ctrl	[M+H]	1731.92	16137	17.27	0	0
