# Supplementary material for: Automated mass spectrometry‐based profiling of multi‐glycosylated glycosyl inositol phospho ceramides (GIPC) reveals specific series GIPC rearrangements during barley grain development and heat stress response
Source: Plant J. 2025 Jun 26;122(6):e70279. doi: 10.1111/tpj.70279 (PMC12201980; doi:10.1111/tpj.70279)
Supplement: Supplementary file 5 — Table S3. Annotated MS2 and MS3 fragments for each identified GIPC. [file TPJ-122-0-s001.xlsx]

## Sheet: Annotated fragments
purple	SPB diagnostic fragment
red	glycan branching diagnostic fragments
	isobars
Species	Molecular Species	m/z [M+H]+	m/z [M+Na]+	m/z [M-H]-	m/z [M-2H]2-	Fragments MS2 positive ion mode (+H)	Fragments MS2 positive mode ion mode (+Na)	Fragments MS2 negative ion mode (-H)	Fragments MS3 positive ion mode (+H)	Fragments MS3 positive ion mode (+Na)
A-NAC-t38:0	A-NAC-38:0;O3	1233.72		1231.71				Precursor 1231.711; Y1 852.594; C3PO3 638.134; IP 259.022;
A-NAC-q38:0	A-NAC-18:0;O3/20:0;O	1249.72		1247.7		Z0 610.577; B1 204.088;		Y1 868.587; 638.134, IP 259.022	Z0 610.580: Z0-H2O 592.6; W(18:0;O3) 300.2; W-H2O(t18:0) 282.333; W-2H2O(t18:0) 264.4
A-NAC-q38:1	A-NAC-18:1;O3/20:0;O	1247.7		1245.69		Z0 608.566; B1_nacet 204.086;		Precursor 1245.684; Y1 866.57; C3PO3 638.134; IP 259.022;	Z0 608.6: Z0-H2O 590.533; W(18:1;O3) 298.133; W-H2O(18:1;O3) 280.333
A-NAC-q40:0	A-NAC-18:0;O3/22:0;O	1277.75		1275.73		Z0 638.608; Z0-H2O 620.596; W(18:0;O3) 300.291; W-H2O(18:0;O3) 282.279; B1 204.080		Precursor 1275.722, Y1 896.625; C3PO3 638.134; IP 259.022, IP-H2O 241.011;	Z0 638.61: Z0-H2O 620.6; W(18:0;O3) 300.2; W-H2O(18:0;O3) 282.2; W-2H2O(18:0;O3) 264.333;
A-NAC-q40:1	A-NAC-18:1;O3/22:0;O	1275.73		1273.72		Z0 636.594; Z0-H2O 618.585; B1 204.086;			Z0 636.590: Z0-H2O 618.533; W(18:1;O3) 298.133; W-H2O(18:1;O3) 280.2; W-2H2O(18:1;O3) 262.2
A-NAC-q41:0	A-NAC-18:0;O3/23:0;O	1291.77		1289.75		Z0 652.627; Z0-H2O 634.616; W(18:0;O3) 300.288; W-H2O(18:0;O3) 282.279; IP 261.038; B1 204.086;		Y1 910.64; C3PO3 638.134; IP 259.022; IP-H2O 241.011	Z0 652.620: Z0-H2O 634.533; W(18:0;O3) 300.2; W-H2O(18:0;O3) 282.333
A-NAC-q41:1	A-NAC-18:1;O3/23:0;O	1289.75				Z0 650.609			Z0 650.61: Z0-H2O 632.533; W(18:1;O3) 298.133; W-H2O(18:1;O3) 280.333
A-NAC-t42:0	A-NAC-18:0;O3/24:0	1289.79		1287.77		Z0 650.645; W(18:0;O3) 300.288; B1 204.088;		Precursor 1287.769; Z2-CO2 1022.693; Y1 908.666; C3PO3 638.134; C3PO3-C1-CO2 373.052; IP 259.022; IP-H2O 241.011	Z0 650.65: W(18:0;O3) 300.133; W-H2O(18:0;O3) 282.267
A-NAC-q42:0	A-NAC-18:0;O3/24:0;O	1305.78	1327.76	1303.77		Precursor 1305.721; Z0 666.642; Z0-H2O 648.627; W(18:0;O3) 300.288; B1 204.086;	Precursor 1327.755; C3PO3-B1 459.05; B2 402.103	Precursor 1303.77; Z2-CO2 1038.681; Y1 924.653; Z0PO3 744.587; C3PO3 638.134; C3PO3-C1-CO2 373.056; C3PO3-C1-CO2-H2O 355.056; IP 259.022; IP-H2O 241.011	Z0 666.6: Z0-H2O 648.6; W(18:0;O3) 300.2; W-H2O(18:0;O3) 282.2; W-2H2O(18:0;O3) 264.333
A-NAC-q42:1	A-NAC-18:1;O3/24:0;O	1303.77		1301.75		Z0 664.622; Z0-H2O 646.61; W(18:1;O3) 298.273; W-H2O(18:1;O3) 280.263; IP 261.036; B1 204.086;		Precursor 1301.751; Y1 922.634	Z0 664.620: Z0-H2O 646.533; W(18:1;O3) 298.2; W-H2O(18:1;O3) 280.467; W-2H2O(18:1;O3) 262.0
A-NAC-q42:2	A-NAC-18:1;O3/24:1;O	1301.75		1299.73		Z0 662.613; B1 204.086;			Z0 662.610: Z0-H2O 644.667; W(18:1;O3) 298.2; W-H2O(18:1;O3) 280.2
A-NAC-q43:0	A-NAC-18:0;O3/25:0;O	1319.8		1317.78		Z0 680.655; B1 204.086;		Precursor 1317.783; Y1 938.668; C3PO3 638.134; IP 259.022, IP-H2O 241.011	Z0 680.66: Z0-H2O 662.733; W(18:0;O3) 300.2; W-H2O(18:0;O3) 282.2
A-NAC-q43:1	A-NAC-18:0;O3/25:1;O	1317.78		1315.77		Z0 678.638;			Z0 678.64: Z0-H2O 660.6; W(18:0;O3) 300.2; W-H2O(18:0;O3) 282.333
A-NH-t34:0	A-NH-18:0;O2/16:0;O	1135.65		1133.63		Precursor 1135.643; C3PO3 598.136; Z0 538.522; IP 261.038; B1 162.076		Precursor 1133.641; Y1 796.537; C3PO3 596.122; IP 259.022; IP-H2O 241.011;	Z0 538.533: Z0-H2O 520.733; W-H2O(18:0;O2) 266.267
A-NH-d36:0	A-NH-18:0;O2/18:0	1147.69	1169.67	1145.67		Precursor 1147.693; C3PO3 598.134; Z0 550.553; C3PO3-B1 437.071; B2 338.11; IP 261.038; B1 162.076;	Precursor 1197.697; C3PO3-B1 459.049; B2 360.091; IP 283.018;	Precursor 1145.662; Z2-CO2 922.603; Y1 808.572; C3PO3 596.122; IP 259.022; IP-H2O 241-011		Y1 808.570: 646.533; 628.6; IP 259.0; IP-H2O 240.867;
A-NH-d38:0	A-NH-18:0;O2/20:0	1175.72	1197.7	1173.7		Precursor 1175.706; C3PO3 598.134; Z0 578.585; C3PO3-B1 437.067; B2 338.11; IP 261.038; B1 162.076;	Precursor 1197.697; C3PO3-B1 459.049; B2 360.091;	Precursor 1173.711; Z2-CO2 950.639; Y1 836.597; C3PO3 596.122; IP-H2O 241.011	Z0 578.585: Z0-H2O 560,533; W-H2O(18:0;O2) 266.267; C3PO3 598.14: C3PO3-B1 437.0; IP 260.867
A-NH-t36:0	A-NH-18:0;O2/18:0;O	1163.68		1161.67		C3PO3 598.135; Z0 566.554; C3PO3-B1 437.068; IP 261.038; B1 162.077;		Precursor 1161.672; Z2-CO2 938.606; Y1 824.569; C3PO3 596.122; IP 259.022; IP-H2O 241.011	Z0 566.55: Z0-H2O 548.533; W-H2O(18:0;O2) 266.333
A-NH-t38:0	A-NH-18:0;O2/20:0;O	1191.71		1189.7		Precursor 1191.712; Z0 594.586; C3PO3 598.135; C3PO3-B1 437.067; IP 261.038; B1 162.076;		Precursor 1189.697; Z2-CO2 966.637; Y1 852.594; C3PO3 596.122; IP 259.022; IP-H2O 241.011	Z0 594.580: Z0-H2O 576.6; W(18:0;O3) 300.2; W-H2O(18:0;O3) 282.2; C3PO3 598.14: C3PO3-B1 437.0; IP 260.867
A-NH-q38:0	A-NH-18:0;O3/20:0;O	1207.71		1205.69		Z0 610.577; C3PO3 598.143; W(18:0;O3) 300.291; IP 261.038; B1 162.077;		Precursor 1205.696; Y1 868.587; C3PO3 596.122; IP 259.022	Z0 610.580: Z0-H2O 592.867; W(18:0;O3) 300.267; W-H2O(18:0;O3) 282.2; W-2H2O(t18:0) 264.333
A-NH-t38:1	A-NH-18:1;O2/20:0;O	1189.7		1187.68		C3PO3 598.135; Z0 592.567; Z0-H2O 574.558; W-H2O(18:1;O2) 264.269; IP 261.038; B1 162.077;		Precursor 1187.672; Y1 850.58; IP 259.022; IP-H2O 241.011	Z0 592.570: Z0-H2O 574.533; W-H2O(18:1;O2) 264.133
A-NH-q38:1	A-NH-18:1;O3/20:0;O	1205.69		1203.68		Z0 608.566; C3PO3 598.135; IP 261.038; B1 162.076;		Precursor 1203.676; Y1 866.571; C3PO 596.122; IP 259.022; IP-H2O 241.011	Z0 608.56: Z0-H2O 590.533; W(18:1;O3) 298.133; W-H2O(18:1;O3) 280.333
A-NH-q39:0	A-NH-18:0;O3/21:0;O	1221.72		1219.71		Z0 624.591; C3PO3 598.135; IP 261.038; B1 162.076;			Z0 624.590: Z0-H2O 606.467; W(18:0;O3) 300.133; W-H2O(18:0;O3) 282.133
A-NH-d40:0	A-NH-18:0;O2/22:0	1203.75		1201.73		Precursor 1203.774; Z0 606.62; C3PO3 598.136; IP 261.036; B1 162.077;		Precursor 1201.728; Y1 864.629; C3PO3 596.122; IP-H2O 241.011	Z0 606.6201: Z0-H2O 588.8; W(18:0;O2) 284.133; C4PO3-B1 598.135: C4PO3-B2 437.267; IP 261.0
A-NH-t40:0_iso1	A-NH-18:0;O3/22:0	1219.74		1217.73		Z0 622.618; C3PO3 598.135; C3PO3-B1 437.068; IP 261.038; B1 162.077;			Z0 622.610: Z0-H2O 604.667; W(18:0;O3) 300.333
A-NH-t40:0_iso2	A-NH-18:0;O2/22:0;O	1219.74		1217.73		Precursor 1219.74; Z0 622.618; C3PO3 598.135; C3PO3-B1 437.068; IP 261.038; B1 162.077;		Precursor 1217.744; Z2-CO2 994.662; Y1 880.627; C3PO3 596.122; C3PO3-C1-CO2 373.056; IP 259.022; IP-H2O 241.011	Z0 622.610: Z0-H2O 604.533; W-H2O(18:0;O2) 266.2
A-NH-q40:0	A-NH-18:0;O3/22:0;O	1235.74		1233.72		Precursor 1235.742; Z0 638.608; C3PO3 598.135; C3PO3-B1 437.072; W(18:0;O3) 300.291; IP 261.038; B1 162.076;		Precursor 1233.733; Z2-CO2 1010.65; Y1 896.625; Z0PO3 716.562; C3PO3 596.122; C3PO3-C1-CO2 373.052; C3PO3-C1-CO2-H2O 355.043; IP 259.022; IP-H2O 241.011	Z0 638.610: Z0-H2O 620.533; W(18:0;O3) 300.333; W-H2O(18:0;O3) 282.333; W-2H2O(18:0;O3) 264.133; C3PO3 598.14: C3PO3-B1 436.933; IP 261.0;
A-NH-q40:1	A-NH-18:1;O3/22:0;O	1233.72		1231.71		Precursor 1233.716; Z0 636.594; C3PO3 598.136; IP 261.038; B1 162.077;		Precursor 1231.711; Y1 894.611; C3PO3 596.122; IP 259.022; IP-H2O 241.011	Z0 636.590: Z0-H2O 618.533; W(18:1;O3) 298.133; W-H2O(18:1;O3) 280.2; W-2H2O(18:1;O3) 262.333; C3PO3 598.14: C3PO3-B1 436.933; IP 261.0;
A-NH-t41:0	A-NH-18:0;O3/23:0	1233.76		1231.74		Z0 636.628; C3PO3 598.143; IP 261.038; B1 162.077;		Precursor 1231.734; Y1 894.64; IP-H2O 241.011	Z0 636.63: Z0-H2O 618.533; W(18:0;O3) 300.267; W-H2O(18:0;O3) 282.133; W-2H2O(18:0;O3) 264.333
A-NH-q41:0	A-NH-18:0;O3/23:0;O	1249.75		1247.74		Precursor 1249.76; Z0 652.627; Z0-H2O 634.616; C3PO3 598.135; C3PO3-B1 437.067; W(18:0;O3) 300.291; W-H2O(18:0;O3) 282.279; IP 261.038; B1 162.076;		Precursor 1247.74; Y1 910.64; Z0PO3 730.574; C3PO3 596.122; IP 259.022; IP-H2O 241.011	Z0 652.6: Z0-H2O 634.533; W(18:0;O3) 300.4; W-H2O(18:0;O3) 282.333; C3PO3 598.14: C3PO3-H2O 580.2; C3PO3-B1 437.067; C3PO3-B1-H2O 418.733; IP 261.0
A-NH-q41:1	A-NH-18:1;O3/23:0;O	1247.74		1245.72		Precursor 1247.746; Z0 650.609; C3PO3 598.135; IP 261.038; B1 162.077;			Z0 650.6: Z0-H2O 632.6; W(18:1;O3) 298.4; W-H2O(18:1;O3) 280.2; W-2H2O(18:1;O3) 262.2
A-NH-d42:0	A-NH-42:0;O2	1231.78		1229.77		Precursor 1231.925; Z0 634.649; IP 261.038;
A-NH-t42:0	A-NH-18:0;O3/24:0	1247.78		1245.76		Z0 650.645; C3PO3 598.135; W(18:0;O3) 300.291; IP 261.038; B1 162.076		Precursor 1245.755; Y1 908.666; C3PO3 596.122; IP-H2O 241.011	Z0 650.65: Z0-H2O 632.533; W(18:0;O3) 300.067; W-H2O(18:0;O3) 282.333; W-2H2O(18:0;O3) 264.0
A-NH-q42:0	A-NH-18:0;O3/24:0;O	1263.77		1261.76		Z0 666.642; C3PO3 598.143; IP 261.036; B1 162.077;		Precursor 1261.747; Y1 924.653; Z0PO3 744.597; C3PO3 596.122; IP 259.022; IP-H2O 241.011	Z0 666.64: Z0-H2O 648.667; W(18:0;O3) 300.2; W-H2O(18:0;O3) 282.2; W-2H2O(18:0;O3) 264.333
A-NH-t42:1	A-NH-18:0;O3/24:1	1245.76		1243.74		Z0 648.627; C3PO3 598.135; W(18:0;O3) 300.288; IP 261.038; B1 162.076;		Precursor 1243.751; Y1 906.64; C3PO3 596.122; IP 259.022; IP-H2O 241.011	Z0 648.63: W(18:0;O3) 300.333; W-H2O(18:0;O3) 282.333
A-NH-q42:1	A-NH-18:0;O3/24:1;O	1261.75		1259.74		Precursor 1261.751; Z0 664.623; Z0-H2O 646.61; C3PO3 598.135; W(18:0;O3) 300.291; IP 261.038; B1 162.076		Precursor 1259.752; Y1 922.633; C3PO3 596.122; IP 259.022; IP-H2O 241.011	Z0 664.620: Z0-H2O 646.533; W(18:0;O3) 300.4; W-H2O(18:0;O3) 282.2
A-NH-q42:1	A-NH-18:1;O3/24:0;O	1261.75		1259.74		Precursor 1261.751; Z0 664.623; Z0-H2O 646.61; C3PO3 598.135; C3PO3-B1 437.067; W(18:1;O3) 298.273; IP 261.038; B1 162.076;		Precursor 1259.752; Y1 922.634; C3PO3 596.122; IP 259.022; IP-H2O 241.011	Z0 664.620: Z0-H2O 646.667; W(18:1;O3) 298.133; W-H2O(18:1;O3) 280.2
A-NH-q42:2	A-NH-18:1;O3/24:1;O	1259.74		1257.72		Precursor 1259.734; Z0 662.613; Z0-H2O 644.602; C3PO3 598.135; C3PO3-B1 437.072; IP 261.038; B1 162.076		Precursor 1257.738; Y1 920.621; C3PO3 596.122; IP 259.022; IP-H2O 241.011	Z0 662.610: Z0-H2O 644.667; W(18:1;O3) 298.2; W-H2O(18:1;O3) 280.2; W-2H2O(18:1;O3) 262.0
C-HEX-NH-d36:0	C-HEX-NH-36:0;O2	1471.79		1469.78		C5PO3 922.246; C5PO3-B1 760.186; C5PO-B1-B2 598.135; Z0 550.554; B3 486.184; B3-B1 324.13; B3-B1-H2O 306.118; IP 261.038; B3-B2-B1 162.077			C5PO3-B1 760.190: C5PO3-B1-H2O 742.133; C5PO3-B1-B2 598.067; C5PO3-B1-B2-B3 437.0; B3-B1 324.067; B3-B1-H2O 306.133; IP 261.067; Z0 550.56: Z0-H2O 532.667; B3-B1 324.13: B3-B1-H2O 306.133; B3-B2-B1 161.933
C-HEX-NH-t36:0	C-HEX-NH-18:0;O3/18:0	1487.79		1485.77		C5PO3 922.246; C5PO3-B1 760.196; C5PO-B1-B2 598.135; Z0 566.554; B3 486.184; B3-B1 324.13; B3-B1-H2O 306.118; IP 261.038; B3-B2-B1 162.077;			Z0 566.55: Z0-H2O 548.467; W(18:0;O3) 300.333; W-H2O(18:0;O3) 282.133
C-HEX-NH-d38:0	C-HEX-NH-18:0;O2/20:0	1499.82		1497.81		Precursor 1499.84; C5PO3 922.245; C5PO3-B1 760.185; C5PO3-B1-H2O 742.183; C5PO3-B1-B2 598.135; Z0 578.586; B3-B1 324.13; B3-B1-H2O 306.121; IP 261.038; B3-B2-B1 162.077;			C5PO3-B1 760.190: C5PO3-B1-B2 598.133; B3-B1 324.2; B3-B1-H2O 306.067; Z0 578.59: B3-B1 324.13: B3-B1-H2O 306.0; B3-B2-B1 161.933
C-HEX-NH-t38:0	C-HEX-NH-18:0;O3/20:0	1515.82		1513.8		C5PO3 922.245; C5PO3-B1 760.196; C5PO3-B1-B1 598.142; Z0 594.585; B3 486.185; B3-B1 324.13; IP 261.038; B3-B2-B1 162.076;			C5PO3-B1 760.190: C5PO3-B1-B2 598.067; B3-B1 324.067; B3-B1-H2O 306.067; Z0 594.58: Z0-H2O 576.6; W(18:0;O3) 300.267; W-2H2O(18:0;O3) 264.2; W-2H2O(18:0;O3) 264.333; B3-B1 324.13: B3-B1-H2O 305.933; B3-B2-B1 162.067
C-HEX-NH-d40:0	C-HEX-NH-40:0;O2	1527.86				C5PO3 922.245; C5PO3-B1 760.196; C5PO3-B1-B1 598.142; Z0 606.62; B3-B1 324.13; IP 261.038; B3-B2-B1 162.076			C5PO3-B1 760.190: C5PO3-B1-B2 598.067; B3-B1 324.067; IP 261.067; Z0 606.6: B3-B1 324.13: B3-B1-H2O 306.133; B3-B2-B1 162.067
C-HEX-NH-t40:0	C-HEX-NH-18:0;O3/22:0	1543.85		1541.84		C5PO3 922.245; C5PO3-B1 760.196; C5PO3-B1-B1 598.135; Z0 622.618; B3-B1 324.13; IP 261.038; B3-B2-B1 162.076			C5PO3-B1 760.190: C5PO3-B1-B2 598.133; B3-B1 324.067; B3-B1-H2O 306.067; Z0 622.610: Z0-H2O 604.6; W(18:0;O3) 300.267; W-H2O(18:0;O3) 282.2; W-2H2O(18:0;O3) 264.133; B3-B1 324.13: B3-B1-H2O 306.067; B3-B2-B1 162.0
C-HEX-NH-d42:0	C-HEX-NH-42:0;O2	1555.89		1553.87		B3 486.185; B3-B1 324.131; B3-B1-H2O 306.118; B1 163.06; B3-B2-B1 162.076
C-HEX-NH-t42:0	C-HEX-NH-18:0;O3/24:0	1571.88		1569.87		C5PO3 922.245; C5PO3-B1 760.196; C5PO3-B1-B1 598.135; Z0 650.644; B3-B1 324.13; B3-B1-H2O 306.118; IP 261.038; B3-B2-B1 162.076			C5PO3-B1 760.190: C5PO3-B1-H2O 742.0; C5PO3-B1-B2 598.133; B3-B1 324.067; Z0 650.667: Z0-H2O 632.733; W(18:0;O3) 300.133; W-H2O(18:0;O3) 282.2; W-2H2O(18:0;O3) 264.2; B3-B1 324.13: B3-B1-H2O 306.133 B3-B2-B1 162.0
C-HEX-NH-q42:0	C-HEX-NH-18:0;O3/24:0;O	1587.88		1585.86		C5PO3 922.246; C5PO3-B1 760.186; Z0 666.641; C5PO3-B1-B2 598.142; B3 486.185; B3 324.131; B3-H2O 306.118; IP 261.038; B3-B2-B1 162.076			C5PO3-B1 760.190: C5PO3-B1-H2O 741.933; C5PO3-B1-B2 598.133; B3-B1 324.067; Z0 666.64: Z0-H2O 648.733; W(18:0;O3) 300.133; W-H2O(18:0;O3) 282.267; W-2H2O(18:0;O3) 264.2; B3-B1 324.13: B3-B1-H2O 306.067; B3-B2-B1 161.933
C-HEX-NH-t42:1_iso1	C-HEX-NH-18:0;O3/24:1	1569.87		1567.85		C5PO3 922.246; C5PO3-B1 760.197; Z0 648.627; C5PO3-B1-B2 598.142; B3-B1 324.131; IP 261.038; B3-B2-B1 162.076;			C5PO3-B1 760.190: C5PO3-B1-B2 598.0; C5PO3-B1-B2-B3 437.0; B3-B1 324.2; B3-B1-H2O 305.933; Z0 648.63: Z0-H2O 630.6; W(18:0;O3) 300.267; W-H2O(18:0;O3) 282.467; B3-B1 324.13: B3-B1-H2O 306.0; B3-B2-B1 162.067
C-HEX-NH-t42:1_iso2	C-HEX-NH-18:1;O3/24:0	1569.87		1567.85		C5PO3 922.246; C5PO3-B1 760.197; Z0 648.627; C5PO3-B1-B2 598.142; B3-B1 324.131; IP 261.038; B3-B2-B1 162.076;			B3-B1 324.13: B3-B1-H2O 306.0; B3-B2-B1 161.933; Z0 648.63: W(18:1;O3) 298.133
D-2HEX-PEN-NH-q40:0	D-2HEX-PEN-NH-18:0;O3/22:0;O	1691.89				Precursor 1691.888; C6PO3 1054.289; C6PO3-B1 922.247; C6PO3-B1-B2 760.196; Z0 638.608; B4 618.221; B4-B1 486.185; B4-B1-B2 324.131; B4-B1-B2-B3 162.076;			Z0 638.61: Z0-H2O 620.533; W-H2O(18:0;O3) 282.2; Z0-H2O 620.60: Z0-2H2O 602.533; B4 618.22: B4-H2O 600.133; B4-B1 486.185
D-2HEX-PEN-NH-q42:0	D-2HEX-PEN-NH-18:0;O3/24:0;O	1719.92				Precursor 1719,916; C6PO3 1054.289; C6PO3-B1 922.247; C6PO3-B1-B2 760.185; Z0 666.642; B4 618.221; B4-B1 486.185; B4-B1-B2 324.131; B4-B1-B2-B3 162.076;			Z0 666.64: Z0-2H2O 630.667; W(18:0;O3) 300.133; W-H2O(18:0;O3) 282.133; B4 618.22: B4-H2O 600.133; B4-B1 486.185; B4-B1-B2 324.131
D-2HEX-PEN-NH-q42:1	D-2HEX-PEN-NH-18:0;O3/24:1;O	1717.9				Precursor 1717.926; C6PO3 1054.289; C6PO3-B1 922.246; C6PO3-B1-B2 760.196; Z0 664.622; B4 618.221; B4-B1 486.184; B4-B1-B2 324.131; B4-B1-B2-B3 162.076;			Z0 664.62: Z0-H2O 646.933; W(18:0;O3) 300.333; B4 618.22: B4-H2O 600.133; B4-B1 486.2; B4-B1-B2 324.0; C6PO3-B1-B2-B3 598.14: C6PO3-B1-B2-B3-B4; 437.067; IP 261.0
D-2HEX-PEN-NH-q42:1	D-2HEX-PEN-NH-18:1;O3/24:0;O	1717.9				C6PO3 1054.289; C6PO3-B1 922.246; C6PO3-B1-B2 760.196; Z0 664.622; B4 618.221; B4-B1 486.184; B4-B1-B2 324.131; B4-B1-B2-B3 162.076;			Z0 664.62: Z0-H2O 646.6; W-H2O(18:1;O3) 280.4; W-2H2O(18:1;O3) 262.067; B4 618.22: B4-B1 486.2; B4-B1-B2 324.0
D-2HEX-PEN-NH-q42:2	D-2HEX-PEN-NH-42:2;O4	1715.89				C6PO3 1054.289; C6PO3-B1 922.246; Z0 662.612; B4 618.221; B4-B1 486.184; B4-B1-B2 324.131; B4-B1-B2-B3 162.076;
D-2HEX-PEN-NH-q43:1	D-2HEX-PEN-NH-43:1;O4	1731.92				C6PO3 1054.289; C6PO3-B1 922.246; C6PO3-B1-B2 760.196; Z0 678.638; B4 618.221; B4-B1 486.184; B4-B1-B2 324.131; B4-B1-B2-B3 162.076;
B-NAC-q38:0	B-NAC-38:0;O4	1411.77		1409.76		Z0 610.577; B1-B2 204.086		Precursor 1409.758; IP+HEX-H2O 403.062	Z0 610.5801: Z0-H2O 592.533; W(18:0;O3) 300.2; W-H2O(18:0;O3) 282.4
B-NAC-q41:0	B-NAC-18:0;O3/23:0;O	1453.82				Z0 652.628; B1-B2 204.086			Z0 652.6201: Z0-H2O 634.667; W(18:0;O3) 300.2; W(18:0;O3)-H2O 282.333
B-NAC-t41:0	B-NAC-18:0;O3/23:0	1451.84				M-B1 1275.774; Z0 636.628; C4PO3 437.072; W(18:0;O3) 300.291; W(18:0;O3)-H2O 282.279; IP 261.038			Z0 636.63: Z0-H2O 618.733.616; W(18:0;O3) 300.267; W(18:0;O3)-H2O 282.267
B-NAC-q42:0	B-NAC-18:0;O3/24:0;O	1467.83	1489.82	1465.82		Precursor 1467.834; Z0 666.64; Z0-H2 648.626; W(18:0;O3) 300.29; IP 261.038; B1-B2 204.087	Precursor 1489.821; M1-B1 1327.755; M-B2 1124.69; C4PO3-B1 662.128; C4PO3-B2 459.049;	Precursor 1465.8198; C4PO3 800.194; IP+HEX 421.074; IP+HEX-H2O 403.066	Z0 666.64: Z0-H2O 648.667; W(18:0;O3) 300.467; W-H2O(18:0;O3) 282.2
B-NAC-t42:0	B-NAC-18:0;O3/24:0	1451.84	1473.82	1449.83		Precursor 1451.791; M-B1 1451.79; Z0 650.644;IP 261.038; W(18:0;O3) 300.291	M1-B1 1311.771; C4PO3-B1 662.128; C4PO3-B2 459.049;	Precursor 1449.8252; IP+HEX-H2O 403.066	Z0 650.73: Z0-H2O 632.533; W(18:0;O3) 300.5; W-H2O(18:0;O3) 282.2; W-2H2O(18:0;O3) 264.2
B-NAC-q42:1	B-NAC-18:0;O3/24:1;O	1465.82		1463.8		Z0 664.622; B1-B2 204.087		Precursor 1463.8019	Z0 664.6201: Z0-H2O 646.6; W(18:0;O3) 300.5; W-H2O(18:0;O3) 282.2; W-2H2O (18:0;O3) 264.2
B-NAC-q42:1	B-NAC-18:1;O3/24:0;O	1465.82				Z0 664.623; B1-B2 204.087			Z0 664.6201: Z0-H2O 646.6; W(18:1;O3) 298.133; W-H2O(18:1;O3) 280.2; W-2H2O(18:1;O3) 262.2
B-NAC-t42:1	B-NAC-42:1;O3	1449.82				M-B1 1287.773; IP 261.036			Z0 648.63: Z0-H2O 630.5; W(18:1;O3) 298.2; W-H2O(18:1;O3) 280.5
B-NAC-q42:2	B-NAC-42:2;O4	1463.8		1461.79		Z0 662.612
B-NAC-q43:0	B-NAC-18:0;O3/25:0;O	1481.85		1479.84		Z0 680.654; B1-B2 204.086		Precursor 1479.815; C4PO3 800.182; IP+HEX 421.078; IP+HEX-H2O 403.062	Z0 680.654: Z0-H2O 662.733; W(18:0;O3) 300.467; W-H2O(18:0;O3) 282.2
B-NAC-q43:1	B-NAC-18:0;O3/25:1;O	1479.83				Z0 678.639; B1-B2 204.086			Z0 678.64: Z0-H2O 660.533; W(18:0;O3) 300.2; W-H2O(18:0;O3) 282.133
B-NAC-q44:1	B-NAC-18:0;O3/26:1;O	1493.85				Z0 692.66; B1-B2 204.086			Z0 692.7: Z0-H2O 674.6; W(18:0;O3) 300.4; W-H2O(18:0;O3) 282.2
B-NAC-q44:2	B-NAC-18:1;O3/26:1;O	1491.83				Z0 690.64			Z0 692.7: Z0-H2O 674.6; W(18:1;O3) 298.1; W-H2O(18:1;O3) 280.1
B-NH-t34:0	B-NH-18:0;O3/16:0	1297.7		1295.69		M-B1 1135.643; C4PO3-B1 598.135; Z0 538.522; C4PO3-B2 437.067; IP 261.038; B1-B2 162.076		Precursor 1295.699; C4PO3 758.176; IP+HEX 421.074; IP+HEX-H2O 403.066	Z0 538.52: Z0-H2O 520.33; W(18:0;O3) 300.2; W-H2O(18:0;O3) 282.3
B-NH-t36:0	B-NH-18:0;O3/18:0	1325.73	1347.72	1323.72		M-B1 1163.68; C4PO3-B1 598.134; Z0 566.554; C4PO3-B2 437.072; B2 324.13; W(18:0;O3) 300.291; IP 261.038; B1-B2 162.076	M-B1 1185.661; C4PO3-B1 620.124; C4PO3-B2 459.049	Precursor 1323.71; C4PO3 758.176; NL_Y0PO3mH2O 644.499; IP+HEX-H2O 403.062	Z0 566.55: Z0-H2O 548.4; W(18:0;O3) 300.2; W-H2O(18:0;O3) 282.4	C4PO3-B1 620.1261: C4PO3-B2 459.0; IP 282.867
B-NH-t36:1	B-NH-18:1;O3/18:0	1323.72		1321.71		M-B1 1161.66; C4PO3-B1 598.135; Z0 564.533; C4PO3 437.068; W(18:1;O3) 298.273; B2 324.128; IP 261.038; B1-B2 162.076		Precursor 1321.695; C4PO3 758.175; IP+HEX 421.066; IP+HEX-H2O 403.074	Z0 564.54: Z0-H2O 546.533; W(18:1;O3) 298.2; W-H2O(18:1;O3) 280.8; W-2H2O(18:1;O3) 262.33
B-NH-t37:0	B-NH-18:0;O3/19:0	1339.75		1337.74		M-B1 1177.703; C4PO3-B1 598.136; Z0 580.564; IP 261.038; B1-B2 162.076		Precursor 1337.731; IP+HEX-H2O 403.074	Z0 580.57: Z0-H2O 562.6; W(18:0;O3) 300.2; W-H2O(18:0;O3) 282.133; W-2H2O(18:0;O3) 264.4
B-NH-d38:0	B-NH-38:0;O2	1337.77	1359.75	1335.76		Precursor 1337.785; M-B1 1175.708; C4PO3-B1 598.135; Z0 578.586; C4PO3-B2 437.067; B2 324.13; IP 261.038; B1-B2 162.077	Precursor 1359.75; M-B1 1197.699; M-B2 1036.633; C4PO3-B1 620.124; C4PO3-B2 459.05	Precursor 1335.763; C4PO3 758.176; NL_Y0PO3 674.543; NL_Y0PO3mH2O 656.542; IP+HEX 421.066; IP+HEX-H2O 403.074	Z0 578.59: Z0-H2O 560.6; W(18:0;O2) 284.533; W-H2O(18:0;O2) 266.133	C4PO3-B1 620.12: C4PO3-B2 459.0; IP 282.867
B-NH-t38:0	B-NH-18:0;O3/20:0	1353.77	1375.75	1351.75		M-B1 1191.71; C4PO3-B1 598.134; Z0 594.585; C4PO3-B2 437.072; B2 324.127; W(18:0;O3) 300.291; W-H2O(18:0;O3) 282.279; IP 261.038; B1-B2 162.076	Precursor 1375.716; M-B1 1213.701; M-B2 1052.637; C4PO3-B1 620.124; C4PO3-B2 459.05	Precursor 1351.752; C4PO3 758.176; NL_Y0PO3mH2O 672.534; IP+HEX 421.074; IP+HEX-H2O 403.066	Z0 594.6: Z0-H2O 576.533; W(18:0;O3) 300.2; W-H2O(18:0;O3) 282.33; W-2H2O(18:0;O3) 264.2	C4PO3-B1 620.12: C4PO3-B2 459.067; IP 282.867
B-NH-q38:0	B-NH-18:0;O3/20:0;O	1369.76		1367.75		M-B1 1207.707; Z0 610.577; C4PO3-B1 598.135; IP 261.038; B1-B2 162.077		Precursor 1367.753; C4PO3 758.175; IP+HEX 421.074; IP+HEX-H2O 403.066	Z0 610.5801: Z0-H2O 592.6; W(18:0;O3) 300.133; W-H2O(18:0;O3) 282.133; W-2H2O(18:0;O3) 264.2
B-NH-t38:1	B-NH-18:1;O3/20:0	1351.75		1349.74		Precursor 1351.582; M-B1 1189.706; C4PO3-B1 598.135; Z0 592.568; C4PO3 437.068; W(18:1;O3) 298.2679, IP 261.038; B1-B2 162.076		Precursor 1349.737; C4PO3 758.176; IP+HEX-H2O 403.074	Z0 592.57: Z0-H2O 574.533; W(18:1;O3) 298.2; W-H2O(18:1;O3) 280.333
B-NH-t38:3	B-NH-38:3;O3	1347.72		1345.7				NL_Z0PO3 684.499
B-NH-d40:0	B-NH-40:0;O2	1365.8		1363.79		Precursor 1365.825; M-B1 1203.75; Z0 606.619; C4PO3-B1 185; C4PO3-B2 437.067; B2 324.13; 261.038; B1-B2 162.077		Precursor 1363.796; C4PO3 758.175; IP+HEX 421.074; IP+HEX-H2O 403.066
B-NH-t40:0	B-NH-18:0;O3/22:0	1381.8	1403.78	1379.78		M-B1 1219.737; Z0 622.618; C4PO3-B1 598.135; C4PO3-B2 437.072; B2 324.13; W(18:0;O3) 300.29; IP 261.038; B1-B2 162.077	M-B1 1241; C4PO3-B1 620.123; C4PO3-B2 459.054	Precursor 1379.7842; C4PO3 758.176; IP+HEX 421.074; IP+HEX-H2O 403.066	Z0 622.61: Z0-H2O 604.533; W(18:0;O3) 300.4; W-H20 (18:0;O3) 282.0; W-2H2O (18:0;O3) 264.0; C4PO3-B1: 598.14: C4PO3-B2 437.0; IP 261.0	C4PO3-B1 620.12: C4PO3-B2 459.0; IP+Na 282.8
B-NH-q40:0	B-NH-18:0;O3/22:0;O	1397.79	1419.78	1395.78		Precursor 1397.781; M-B1 1235.742; Z0 638.608; Z0-H2O 620.596; C4PO3-B1 598.135; C4PO3-B2 437.072; W(18:0;O3) 300; W-H2O(18:0;O3) 282.2; IP 261.038; B1-B2 162.077	Precursor 1419.784; M-B1 1257.721; M-B2 1096.655; C4PO3-B1 620.125; C4PO3-B2 459.05	Precursor 1395.768; C4PO3 758.176; NL_Y0PO3mH2O715.562; IP+HEX 421.074; IP+HEX-H2O 403.066	Z0 638.61: Z0-H2O 650.533; W(18:0;O3) 300.2; W-H2O(18:0;O3) 282.4; W-2H2O(18:0;O3) 300.2; C4PO3-B1 598.14: C4PO3-B2 437.067; IP 261.0	C4PO3-B1 620.12: C4PO3-B2 459; IP+Na 282.8
B-NH-t40:1	B-NH-18:1;O3/22:0	1379.78				M-B1 1217.729; Z0 620.597; C4PO3-B1 598.136; C4PO3-B2 437.068; IP 261.038; B1-B2 162.038			Z0 620.60: Z0-H2O 602.6; W(18:1;O3) 298.2; W-H2O(18:1;O3) 280.333; W-2H2O(18:1;O3) 262.267
B-NH-d40:3	B-NH-40:3;O2	1359.75	1381.74			Precursor 1359.749; M-B1 1197.698; M-B2 1036.632			C4PO3-B1: 598.14: C4PO3-B2 437.0; IP 260.9
B-NH-t40:3	B-NH-40:3;O3		1397.73	1373.73			Precursor 1397.72; M-B1 1235.673	NL_Y0PO3 71.522; IP+HEX-H2O 403.062
B-NH-t41:0	B-NH-18:0;O3/23:0	1395.81		1393.8		M-B1 1233.762; Z0 636.629; C4PO3-B1 598.135; IP 261.038; B1-B2 162.076		Precursor 1393.782; C4PO3 758.176; IP+HEX 421.074; IP+HEX-H2O 403.066	Z0 636.63: Z0-H2O 618.733; W(18:0;O3) 300.2; W-H2O(18:0;O3) 282.4; W-2H2O(18:0;O3) 264.067
B-NH-q41:0	B-NH-18:0;O3/23:0;O	1411.81	1433.79	1409.79		Precursor 1411.802; M-B1 1249.759; Z0 652.627; Z0-H2O 634.615; C4PO3-B1 598.135; C4PO3-B2 437.067; W(18:0;O3) 300.2; W-H2O (18:0;O3) 282.2; IP 261.038; B1-B2 162.076	Precursor 1433.785; M-B1 1271.748; M-B2 1110.668; C4PO3-B1 620.124; C4PO3-B2 459.05; B1-B2 184.074	Precursor 1409.785; C3PO3 758.175; NL_Y0PO3mH2O 730.574; IP+HEX 421.074; IP+HEX-H2O 403.066	Z0 652.62: Z0-H2O 634.6; W(18:0;O3) 300.2; W-H2O(18:0;O3) 282.2; W-2H2O(18:0;O3) 264.2; ; C4PO3-B1 598.14: C4PO3-B2 437.0; IP 260.933	C4PO3-B1 620.12: C4PO3-B2 459.0; IP+Na 282.8
B-NH-t42:0	B-NH-18:0;O3/24:0	1409.83	1431.81	1407.81		M-B1 1247.768; Z0 650.644; C4PO3-B1 598.134; C4PO3-B2 437.072; B2 324.13; W(18:0;O3) 300.291; IP 261.038; B1-B2 162.077	M-B1 1269.754; C4PO3-B1 620.124; C4PO3-B2 459.05	Precursor 1407.8147; C4PO3 758.176; NL_Y0PO3mH2O 728.596; IP+HEX 421.074; IP+HEX-H2O 403.066	Z0 650.65: Z0-H2O 632.733; W(18:0;O3) 300.2; W-H2O(18:0;O3) 282.2; W-2H2O(18:0;O3) 264.2	C4PO3-B1 620.12: C4PO3-B2 459.0; IP+Na 282.8
B-NH-q42:0	B-NH-18:0;O3/24:0;O	1425.82	1447.8	1423.81		M-B1 1263.774; Z0 666.641; Z0-H2O 648.626; C4PO3-B1 598.135; C4PO3-B2 437.072; B2 324.13; W(18:0;O3) 300.29; W-H2O(18:0;O3) 282.2; IP 261.038; B1-B2 162.077	Precursor 1447.818; M-B1 1285.739; M-B2 1124.688; C4PO3-B1 620.123; C4PO3-B2 459.049	Precursor 1423.816; C4PO3 758.176; NL_Y0PO3 744.586; IP+HEX 421.074; IP+HEX-H2O 403.066	Z0 666.64: Z0-H2O 648.6; W(18:0;O3) 300.133; W-H2O(18:0;O3) 282.2; W-2H2O(18:0;O3) 264.2; C4PO3-B1 598.14: C4PO3-B2 437.2; IP 261	C4PO3-B1 620.12: C4PO3-B2 459; IP+Na 282.8
B-NH-t42:1	B-NH-18:0;O3/24:1	1407.81	1429.79	1405.8		M-B1 1245.761; Z0 648.626; C4PO3-B1 598.142; C4PO3-B2 437.073; W(18:0;O3) 300.291; IP 261.038; B1-B2 162.076	M-B1 1267.739; C4PO3-B1 620.123; C4PO3-B2 459.049	Precursor 1405.7828; C4PO3 758.176; NL_Y0PO3mH2O 726.583; IP+HEX 421.074; IP+HEX-H2O 403.066	Z0 648.6: Z0-H2O 630.6; W(18:0;O3) 300.2; W-H2O(18:0;O3) 282.133; W-2H2O(18:0;O3) 264.4
B-NH-t42:1	B-NH-18:1;O3/24:0	1407.81		1405.8		M-B1 1245.76; Z0 648.626; C4PO3-B1 598.135; C4PO3-B2 437.072; B2 324.13; W(18:1;O3) 298.27; IP 261.038; B1-B2 162.077		Precursor 1405.7828; C4PO3 758.175 IP+HEX-H2O 403.066	Z0 648.63: Z0-H2O 630.8; W(18:1;O3) 298.2; W-H2O(18:1;O3) 280.2
B-NH-q42:1	B-NH-18:0;O3/24:1;O	1423.81	1445.79	1421.79		M-B1 1261.175; Z0 664.622; Z0-H2O 646.609; C4PO3-B1 598.142; C4PO3-B2 437.067; B2 324.13; W(18:0;O3) 300.2; W-H2O (18:0;O3) 282.2; IP 261.038; B1-B2 162.077	M-B1 1283.736; M-B2 1122.666; C4PO3-B1 620.123; C4PO3-B2 459.05	Precursor 1421.7954; C4PO3 758.176; IP+HEX 421.074; IP+HEX-H2O 403.066	Z0 664.6: Z0-H2O 646.667; W(18:0;O3) 300.2; W-H2O(18:0;O3) 282.133; W-2H2O(18:0;O3) 264.4
B-NH-q42:1	B-NH-18:1;O3/24:0;O	1423.81		1421.79		M-B1 1261.754; Z0 664.622; Z0-H2O 646.619; C4PO3-B1 598.136; C4PO3-B2 437.067; B2 324.13; W(18:1;O3) 298.273; IP 261.038; B1-B2 162.077		Precursor 1421.799; C4PO3 758.176; NL_PO3mH2O 742.572; IP+HEX 421.074; IP+HEX-H2O 403.066	Z0 664.63: Z0-H2O 646.667; W(18:1;O3) 298.133; W-H2O(18:1;O3) 280.333; W-2H2O(18:1;O3) 262.2
B-NH-t42:2	B-NH-18:1;O3/24:1;O	1405.8		1403.78		M-B1 1243.734; Z0 646.61; C4PO3-B1 598.136; C4PO3-B2 437.068; IP 261.038; B1-B2 162.076		Precursor 1403.781	Z0 646.61: Z0-H2O 628.667; W(18:1;O3) 298.2; W-H2O(18:1;O3) 280.4
B-NH-q42:2	B-NH-18:1;O3/24:1;O	1421.79		1419.78		M-B1 1259.78; Z0 662.65; C4PO3-B1 598.135; C4PO3-B2 437.072; B2 324.13; IP 261.038; B1-B2 162.075		Precursor 1419.77; C4PO3 758.176; IP+HEX 421.074; IP+HEX-H2O 403.066	Z0 662.733: Z0-H2O 644.533; W(18:1;O3) 298.2; W-H2O(18:1;O3) 280.333
B-NH-t43:0	B-NH-18:0;O3/25:0	1423.84		1421.83		Z0 664.659; C4PO3-B1 598.135; C4PO3-B2 437.067; IP 261.038; B1-B2 162.075		Precursor 1421.827; C4PO3 758.176; IP+HEX-H2O 403.066	Z0 664.66: Z0-H2O 646.6; W(18:0;O3) 300.2; W-H2O(18:0;O3) 282.2
B-NH-q43:0	B-NH-18:0;O3/25:0;O	1439.84		1437.82		M-B1 1277.783; Z0 680.655; Z0-H2O 662.64; C4PO3-B1 598.135; B2 324.131; W(18:0;O3) 300.291; IP 261.038		Precursor 1437.821; C4PO3 758.175; IP+HEX 421.074; IP+HEX-H2O 403.066	Z0 680.6: Z0-H2O 662.733; W(18:0;O3) 300.1; W-H2O(18:0;O3) 282.1
B-NH-t43:1	B-NH-18:0;O3/25:1	1421.83		1419.81		M-B1 1259.781; Z0 662.65; C4PO3-B1 598.135; C4PO3-B2 437.072; B2 324.13; W(18:0;O3) 300.291; IP 261.038; B1-B2 162.075		Precursor 1419.815; C4PO3 758.176; IP+HEX-H2O 403.066	Z0 662.65: Z0-H2O 644.667; W(18:0;O3) 300.2; W-H2O(18:0;O3) 282.2; W-2H2O(18:0;O3) 264.4
B-NH-q43:1	B-NH-18:0;O3/25:1;O	1437.82		1435.81		M-B1 1275.775; Z0 678.638; C4PO3-B1 598.135; C4PO3-B2 437.072; B2 324.127; W(18:0;O3) 300.2; IP 261.038; B1-B2 162.076		Precursor 1435.803; C4PO3 758.176; IP+HEX 421.074; IP+HEX-H2O 403.066	Z0 678.64: Z0-H2O 660.6; W(18:0;O3) 300.2; W-H2O(18:0;O3) 282.2
B-NH-q43:2	B-NH-18:1;O3/25:1;O	1435.81				M-B1 1273.771; Z0 676.622; C4PO3-B1 598.135; IP 261.038; B1-B2 162.077			Z0 676.762: Z0-H2O 658.6; W(18:1;O3) 298.333; W-H2O(18:1;O3) 280.133
B-NH-t44:1	B-NH-18:0;O3/26:1	1435.84		1433.83		M-B1 1273.796; Z0 676.621; C4PO3-B1 598.135; IP 261.038; B1-B2 162.077		Precursor 1433.8312; C4PO3 758.176; IP+HEX 421.074; IP+HEX-H2O 403.066	Z0 676.66: Z0-H2O 658.6; W(18:0;O3) 300.0; W-H2O(18:0;O3) 282.2
B-NH-q44:1	B-NH-18:0;O3/26:1;O	1451.84		1449.83		Precursor 1451.79; M-B1 1289.784; Z0 692.651; Z0-H2O 646.609; C4PO3-B1 598.142; W(18:0;O3) 300.291; IP 261.038; B1-B2 162.077		Precursor 1449.8252; C4PO3 758.176; IP+HEX 421.074; IP+HEX-H2O 403.066	Z0 692.66 Z0-H2O 674.733; W(18:0;O3) 300.4; W-H2O(18:0;O3) 282.4; W-2H2O(18:0;O3) 264.267
B-NH-t44:2	B-NH-18:1;O3/26:1	1433.83		1431.81		Z0 674.642; C4PO3-B1 598.136; IP 261.038; B1-B2 162.075			Z0 674.73: Z0-H2O 656.7; W(18:1;O3) 298.2; W-H2O(18:1;O3) 280.4
B-NH-q44:2	B-NH-18:1;O3/26:1;O	1449.82		1447.81		M-B1 1287.784; Z0 690.64; C4PO3-B1 598.142; IP 261.038; B1-B2 162.077			Z0 690.733: Z0-H2O 672.6; W(18:1;O3) 300.2; W-H2O(18:1;O3) 280.133; W-2H2O(18:1;O3) 262.133
B-NH-t44:3	B-NH-44:3;O3		1453.79				Precursor 1453.782; M-B1 1291.726	Precursor 1429.805; NL_Y0PO3 768.793; IP+HEX-H2O 403.066
B-NH-q44:3	B-NH-44:3;O4		1469.79	1445.79			Precursor 1469.774; M-B1 1307.725	Precursor 1445.786; NL_Y0PO3 784.58; IP+HEX 421.074; IP+HEX-H2O 403.066
